# Supplementary material for: Cell Plasticity and Genomic Structure of a Novel Filterable Rhizobiales Bacterium that Belongs to a Widely Distributed Lineage
Source: Microorganisms. 2020 Sep 7;8(9):1373. doi: 10.3390/microorganisms8091373 (PMC7564735; doi:10.3390/microorganisms8091373)
Supplement: Supplementary file 1 [file microorganisms-08-01373-s001.zip]

Archive with 7 entries (6 files):
- SupplementaryFiles.v2/
- SupplementaryFiles.v2/2020-08-22_Microorganisms.IZ6.Supplement.Fig1.pdf
- SupplementaryFiles.v2/2020-08-22_Microorganisms.IZ6.Supplement.Fig2.pdf
- SupplementaryFiles.v2/2020-08-23_Microorganisms.IZ6.Supplement.Fig3.pdf
- SupplementaryFiles.v2/TableS1.v2.xlsx
- SupplementaryFiles.v2/TableS2.v2.xlsx
- SupplementaryFiles.v2/TableS3.xlsx
