# Supplementary material for: Cell Plasticity and Genomic Structure of a Novel Filterable Rhizobiales Bacterium that Belongs to a Widely Distributed Lineage
Source: Microorganisms. 2020 Sep 7;8(9):1373. doi: 10.3390/microorganisms8091373 (PMC7564735; doi:10.3390/microorganisms8091373)
Supplement: Supplementary file 1 [file microorganisms-08-01373-s001.zip › SupplementaryFiles.v2/TableS2.v2.xlsx]

## Sheet: S2
Table S2: All specific protein-coding sequences (CDSs) detected in the Rhizobiales strain IZ6 genome. The genome data were compared with those of four related strains (Flaviflagellibacter deserti CPCC 101076, Hansschlegelia zhihuaiae S113T, Methylosinus trichosporium OB3bT, and Pleomorphomonas diazotrophica R5-392T).
CDS	Gene	COG/EggNOG ID	KEGG ID	Product	Note	SEED ID	SEED Function
IZ6_00019		EG:COG0697		hypothetical protein		398578.3.peg.3178	RNA Metabolism RNA processing and modification Queuosine-Archaeosine_Biosynthesis Permease of the drug/metabolite transporter (DMT) superfamily
IZ6_00020		S:ENOG410ZJ36		hypothetical protein
IZ6_00033				hypothetical protein
IZ6_00035				hypothetical protein
IZ6_00037				hypothetical protein
IZ6_00048		S:ENOG410Y68M		hypothetical protein
IZ6_00072		S:ENOG4111W2V		hypothetical protein
IZ6_00089		S:ENOG410Y0ZY		hypothetical protein
IZ6_00095		S:COG3798		hypothetical protein
IZ6_00113		S:COG3871		hypothetical protein
IZ6_00114				hypothetical protein
IZ6_00115				hypothetical protein
IZ6_00122		K:COG0640	K03892	Transcriptional repressor SdpR	Represses the transcription of the sdpIR operon and of several other operons that probably contribute to delaying commitment to sporulation; Contains 1 HTH arsR-type DNA-binding domain.
IZ6_00123		S:COG1853		uncharacterized protein	Belongs to the flavoredoxin family.
IZ6_00140		S:COG3818	K06977	hypothetical protein
IZ6_00141		H:COG0262		hypothetical protein		395491.3.peg.5384	Cofactors, Vitamins, Prosthetic Groups, Pigments Folate and pterines Folate_Biosynthesis Dihydrofolate reductase (EC 1.5.1.3)
IZ6_00145				hypothetical protein
IZ6_00171				hypothetical protein
IZ6_00182		S:ENOG4111Q2R		hypothetical protein
IZ6_00193		S:ENOG410XY04		hypothetical protein
IZ6_00195	msrP	S:COG2041	K07147	hypothetical protein	KEGG: oan:Oant_4106 methionine sulfoxide reductase catalytic subunit; Acting on a sulfur group of donors
IZ6_00196		C:COG4117	K03620	hypothetical protein
IZ6_00220				hypothetical protein
IZ6_00254				hypothetical protein
IZ6_00255				hypothetical protein
IZ6_00266	oxc	E:COG0028	K01577	Oxalyl-CoA decarboxylase	Involved in the catabolism of oxalate and in the adapatation to low pH via the induction of the oxalate-dependent acid tolerance response (ATR). Essential enzyme for the bacterium survival, as it relies on oxalic acid as its sole source of energy. Catalyzes the decarboxylation of oxalyl-CoA to yield carbon dioxide and formyl-CoA; Belongs to the TPP enzyme family.; KEGG: prg:RB151_044680 oxalyl-Co…	224911.5.peg.3152	Carbohydrates CO2 fixation Photorespiration_(oxidative_C2_cycle) Glyoxylate carboligase (EC 4.1.1.47)
IZ6_00274		S:ENOG4112DCP		hypothetical protein
IZ6_00275		K:COG2771		hypothetical protein
IZ6_00277				hypothetical protein
IZ6_00279				hypothetical protein
IZ6_00280				hypothetical protein
IZ6_00288		S:COG2153	K02348	UPF0039 protein	Belongs to the UPF0039 (ElaA) family; Contains 1 N-acetyltransferase domain.	566466.4.peg.2512	Regulation and Cell signaling cAMP_signaling_in_bacteria ElaA protein
IZ6_00306	pagL	S:ENOG41122XX	K12976	hypothetical protein	KEGG: das:Daes_3209 lipid A 3-O-deacylase; Acting on ester bonds	491916.7.peg.2372	Iron acquisition and metabolism Hemin_transport_system Outer membrane receptor proteins, mostly Fe transport
IZ6_00330				hypothetical protein
IZ6_00331		S:COG5276		hypothetical protein
IZ6_00332		S:COG0523	K02234	Uncharacterized GTP-binding protein YjiA	Binds GTP. May function as GTP-dependent regulator; Belongs to the SIMIBI class G3E GTPase family. CobW subfamily; Contains 1 cobW C-terminal domain.	287752.3.peg.1371	Regulation and Cell signaling Zinc_regulated_enzymes Putative metal chaperone, involved in Zn homeostasis, GTPase of COG0523 family
IZ6_00333		K:COG1802	K22293	HTH-type transcriptional repressor CsiR	Modulates expression of csiD and lhgO in a temporal manner during entry into stationary phase or during the first few hours of carbon starvation; Contains 1 HTH gntR-type DNA-binding domain.	644107.3.peg.508	Amino Acids and Derivatives Proline and 4-hydroxyproline Proline,_4-hydroxyproline_uptake_and_utilization Predicted regulator PutR for proline utilization, GntR family
IZ6_00335		S:COG3181	K07795	UPF0065 protein in clcB-clcD intergenic region	Belongs to the UPF0065 (bug) family.	264198.3.peg.1400	Stress Response Oxidative stress Glutathione:_Biosynthesis_and_gamma-glutamyl_cycle Putative exported protein clustered with Gamma-glutamyltranspeptidase
IZ6_00337		S:COG3333	K07793	Uncharacterized 52.8 kDa protein in TAR-I ttuC' 3'region		439375.7.peg.3579	Clustering-based subsystems Tricarboxylate transporter CBSS-49338.1.peg.459 Tricarboxylate transport membrane protein TctA
IZ6_00338		P:ENOG410XNN3	K08169	Lincomycin resistance protein	Proton-dependent transporter. May mediate the efflux of lincomycin. Belongs to the major facilitator superfamily. TCR/Tet family.	187272.6.peg.1125	Virulence, Disease and Defense Resistance to antibiotics and toxic compounds Copper_homeostasis Multidrug resistance transporter, Bcr/CflA family
IZ6_00339				hypothetical protein
IZ6_00341	gci	M:COG4948	K18983	D-galactarolactone cycloisomerase	Catalyzes the ring opening of D-galactaro-1,4-lactone to yield 5-keto-4-deoxy-D-glucarate (KDG) via a beta-elimination reaction. This is a step in the oxidative degradation pathway of D-galacturonate, which allows A.tumefaciens to utilize D- galacturonate as a sole carbon source. To a lesser extent, can also use D-glucaro-1,4-lactone as substrate to produce KDG, but cannot use D-galactaro-1,5-lac…	342610.6.peg.942	Metabolism of Aromatic Compounds Metabolism of central aromatic intermediates Catechol_branch_of_beta-ketoadipate_pathway mandelate racemase/muconate lactonizing enzyme family protein
IZ6_00342		S:COG3333	K07793	Uncharacterized 52.8 kDa protein in TAR-I ttuC' 3'region		349521.5.peg.1479	Clustering-based subsystems Tricarboxylate transporter CBSS-49338.1.peg.459 Tricarboxylate transport membrane protein TctA
IZ6_00343		S:ENOG410ZU43	K07794	hypothetical protein
IZ6_00345	pht5	Q:ENOG410YG15	K04102	4,5-dihydroxyphthalate decarboxylase	To P.testosteroni DHP decarboxylase.; KEGG: shyd:CJD35_19635 4,5-dihydroxyphthalate decarboxylase
IZ6_00346		S:ENOG410ZIFU		hypothetical protein		397948.3.peg.982	Carbohydrates Monosaccharides D-Galacturonate_and_D-Glucuronate_Utilization Pectin degradation protein KdgF
IZ6_00347		S:COG3181	K07795	UPF0065 protein YflP	Belongs to the UPF0065 (bug) family.	290400.10.peg.3981	Clustering-based subsystems Tricarboxylate transporter CBSS-49338.1.peg.459 Putative tricarboxylic transport TctC
IZ6_00348	gdh	S:COG1028	K00034	Glucose 1-dehydrogenase (NAD(P)(+))	Auxiliary enzyme of beta-oxidation. Participates in the degradation of unsaturated fatty enoyl-CoA esters having double bonds in both even- and odd-numbered positions in peroxisome. Catalyzes the NADP-dependent reduction of 2,4-dienoyl-CoA to yield trans-3-enoyl-CoA (By similarity); Belongs to the short-chain dehydrogenases/reductases (SDR) family. 2,4-dienoyl-CoA reductase subfamily.; KEGG: pcg:…	243261.3.peg.6038	Carbohydrates Central carbohydrate metabolism Entner-Doudoroff_Pathway Glucose 1-dehydrogenase (EC 1.1.1.47)
IZ6_00349	prpD	S:COG2079	K01720	2-methylcitrate dehydratase	Belongs to the PrpD family.; KEGG: bana:BARAN1_0871 2-methylcitrate dehydratase
IZ6_00350		S:COG3180	K07120	uncharacterized protein	Belongs to the AbrB family.
IZ6_00351		S:ENOG4112C9N	K14670	hypothetical protein		446466.7.peg.3362	Dormancy and Sporulation Spore_pigment_biosynthetic_cluster_in_Actinomycetes Polyketide cyclase WhiE II
IZ6_00352		S:ENOG410Y882		hypothetical protein		443152.3.peg.1602	Clustering-based subsystems Tricarboxylate transporter CBSS-49338.1.peg.459 Putative tricarboxylic transport TctC
IZ6_00353		S:COG3333	K07793	Uncharacterized 52.8 kDa protein in TAR-I ttuC' 3'region		266834.1.peg.6068	Clustering-based subsystems Tricarboxylate transporter CBSS-49338.1.peg.459 Tricarboxylate transport membrane protein TctA
IZ6_00363	ACMSD	S:COG2159	K03392	Aminocarboxymuconate-semialdehyde decarboxylase	Converts alpha-amino-beta-carboxymuconate-epsilon- semialdehyde (ACMS) to alpha-aminomuconate semialdehyde (AMS). ACMS can be converted non-enzymatically to quinolate (QA), a key precursor of NAD, and a potent endogenous excitotoxin of neuronal cells which is implicated in the pathogenesis of various neurodegenerative disorders. In the presence of ACMSD, ACMS is converted to AMS, a benign catabol…	479432.6.peg.8979	Amino Acids and Derivatives Aromatic amino acids and derivatives Tryptophan_catabolism 2-amino-3-carboxymuconate-6-semialdehyde decarboxylase (EC 4.1.1.45)
IZ6_00364	gyaR,GOR1	C:COG1052	K00015	Glyoxylate reductase	Belongs to the D-isomer specific 2-hydroxyacid dehydrogenase family.; KEGG: rhz:RHPLAN_60270 glyoxylate reductase	525361.3.peg.1427	Carbohydrates Central carbohydrate metabolism Glycolate,_glyoxylate_interconversions Glyoxylate reductase (EC 1.1.1.26)
IZ6_00375		S:ENOG4111MN8		hypothetical protein
IZ6_00376	prpB	G:COG2513	K03417	Methylisocitrate lyase	Involved in the metabolic adaptation in response to environmental changes. Catalyzes the reversible formation of succinate and glyoxylate from isocitrate, a key step of the glyoxylate cycle, which operates as an anaplerotic route for replenishing the tricarboxylic acid cycle during growth on fatty acid substrates; Belongs to the isocitrate lyase/PEP mutase superfamily.; KEGG: son:SO_0345 methylis…	267608.1.peg.3562	Carbohydrates Organic acids Propionate-CoA_to_Succinate_Module Methylisocitrate lyase (EC 4.1.3.30)
IZ6_00377		E:ENOG410Z4H2	K02030	hypothetical protein
IZ6_00378		C:COG1053	K13796	hypothetical protein		114615.4.peg.3390	Carbohydrates Organic acids Tricarballylate_Utilization TcuA: flavoprotein used to oxidize tricarballylate to cis-aconitate
IZ6_00379		S:ENOG410XT3Q	K13795	Citrate utilization protein B		288000.5.peg.4191	Carbohydrates Organic acids Tricarballylate_Utilization TcuB: works with TcuA to oxidize tricarballylate to cis-aconitate
IZ6_00380	IRG1	S:COG2079	K17724	Aconitate decarboxylase	Belongs to the PrpD family.; KEGG: sanh:107658213 aconitate decarboxylase	196627.14.peg.2435	Carbohydrates Organic acids Propionate-CoA_to_Succinate_Module 2-methylcitrate dehydratase (EC 4.2.1.79)
IZ6_00381		S:ENOG4111VSK		hypothetical protein
IZ6_00382		S:COG3333	K07793	Uncharacterized 52.8 kDa protein in TAR-I ttuC' 3'region		243261.3.peg.6652	Clustering-based subsystems Tricarboxylate transporter CBSS-49338.1.peg.459 Tricarboxylate transport membrane protein TctA
IZ6_00383		S:COG3181	K07795	UPF0065 protein in clcB-clcD intergenic region	Belongs to the UPF0065 (bug) family.	639283.3.peg.203	Clustering-based subsystems Tricarboxylate transporter CBSS-49338.1.peg.459 Putative tricarboxylic transport TctC
IZ6_00386	prpD	S:COG2079	K01720	2-methylcitrate dehydratase	KEGG: lpil:LIP_0756 2-methylcitrate dehydratase
IZ6_00388	prpD	S:COG2079	K01720	2-methylcitrate dehydratase	KEGG: aba:Acid345_2966 2-methylcitrate dehydratase
IZ6_00389		S:ENOG410Y50W		hypothetical protein
IZ6_00390		K:COG3710|S:COG5616	K03765	Transcriptional activator CadC	Required for Pcad induction, a promoter upstream of cadBA that is responsible for the pH-regulated expression of CadA and CadB. Probably acts as an activating transcription factor; Contains 1 OmpR/PhoB-type DNA-binding domain.	366394.8.peg.4411	Regulation and Cell signaling cAMP_signaling_in_bacteria Adenylate cyclase (EC 4.6.1.1)
IZ6_00397				hypothetical protein
IZ6_00398		S:COG3333	K07793	Uncharacterized 52.8 kDa protein in TAR-I ttuC' 3'region		501479.3.peg.5254	Clustering-based subsystems Tricarboxylate transporter CBSS-49338.1.peg.459 Tricarboxylate transport membrane protein TctA
IZ6_00399				hypothetical protein
IZ6_00400		S:ENOG410Z8SC		hypothetical protein
IZ6_00401				hypothetical protein
IZ6_00403				hypothetical protein
IZ6_00405		E:COG1126	K17204	Sulfate/thiosulfate import ATP-binding protein CysA	Part of the ABC transporter complex CysAWTP involved in sulfate/thiosulfate import. Responsible for energy coupling to the transport system; Belongs to the ABC transporter superfamily. Sulfate/tungstate importer (TC 3.A.1.6) family; Contains 1 ABC transporter domain.	320374.4.peg.4884	Stress Response Detoxification Uptake_of_selenate_and_selenite Sulfate and thiosulfate import ATP-binding protein CysA (EC 3.6.3.25)
IZ6_00412				hypothetical protein
IZ6_00416	NQO1	S:COG2249	K00355	NAD(P)H dehydrogenase (quinone)	KEGG: mear:Mpt1_c14170 NAD(P)H dehydrogenase (quinone)	573066.3.peg.4508	Cofactors, Vitamins, Prosthetic Groups, Pigments Riboflavin, FMN, FAD Flavodoxin Flavodoxin 2
IZ6_00417		P:COG3221	K02044	hypothetical protein		322710.5.peg.1668	Membrane Transport ABC transporters ABC_transporter_alkylphosphonate_(TC_3.A.1.9.1) Phosphonate ABC transporter phosphate-binding periplasmic component (TC 3.A.1.9.1)
IZ6_00418	phnC	V:COG1132	K02041	Phosphonate-transporting ATPase	Part of the ABC transporter complex PhnCDE involved in phosphonates import. Responsible for energy coupling to the transport system; Belongs to the ABC transporter superfamily. Phosphonates importer (TC 3.A.1.9.1) family; Contains 1 ABC transporter domain.; KEGG: pfv:Psefu_1576 phosphonate transport system ATP-binding protein	223283.9.peg.803	Membrane Transport ABC transporters ABC_transporter_alkylphosphonate_(TC_3.A.1.9.1) Phosphonate ABC transporter ATP-binding protein (TC 3.A.1.9.1)
IZ6_00420	ubiG	S:ENOG410ZWEI	K00568	2-polyprenyl-6-hydroxyphenol methylase	KEGG: sphj:BSL82_15170 2-polyprenyl-6-hydroxyphenyl methylase / 3-demethylubiquinone-9 3-methyltransferase	349307.9.peg.1049	Cofactors, Vitamins, Prosthetic Groups, Pigments Quinone cofactors Ubiquinone_Biosynthesis 3-demethylubiquinone-9 3-methyltransferase (EC 2.1.1.64)
IZ6_00437	ahlD,aiiA,attM,blcC	S:COG0491	K13075	Quorum-quenching N-acyl-homoserine lactonase	Catalyzes hydrolysis of N-hexanoyl-(S)-homoserine lactone, but not the R-enantiomer. Hydrolyzes short- and long- chain N-acyl homoserine lactones with or without 3-oxo substitution at C3, has maximum activity on C10-AHL; Belongs to the metallo-beta-lactamase superfamily.; KEGG: bmyo:BG05_5611 N-acyl homoserine lactone hydrolase	526993.3.peg.1305	Regulation and Cell signaling Quorum sensing and biofilm formation Quorum_sensing_in_Yersinia N-acyl homoserine lactone hydrolase
IZ6_00446				hypothetical protein
IZ6_00459		P:COG1226	K10716	Calcium-gated potassium channel MthK	Calcium-gated potassium channel. Contains 1 RCK C-terminal domain; Contains 1 RCK N-terminal domain.	481743.5.peg.4315	Potassium metabolism Potassium_homeostasis Potassium channel protein
IZ6_00475		S:ENOG41129CZ		hypothetical protein
IZ6_00483				hypothetical protein
IZ6_00484		S:ENOG410YG80		hypothetical protein
IZ6_00490	lip,TGL2	S:ENOG410XRFV	K01046	Triacylglycerol lipase	KEGG: mul:MUL_0787 triacylglycerol lipase	639283.3.peg.3770	Fatty Acids, Lipids, and Isoprenoids Triacylglycerols Triacylglycerol_metabolism Lysophospholipase (EC 3.1.1.5)
IZ6_00494				hypothetical protein
IZ6_00495		T:ENOG410XNMH	K03406	Putative methyl-accepting chemotaxis protein	Belongs to the phytochrome family; Contains 2 GAF domains; Contains 1 HAMP domain; Contains 1 methyl-accepting transducer domain.	316055.16.peg.4136	Stress Response Bacterial_hemoglobins diguanylate cyclase/phosphodiesterase (GGDEF & EAL domains) with PAS/PAC sensor(s)
IZ6_00496				hypothetical protein
IZ6_00498				hypothetical protein
IZ6_00499		S:ENOG410XWMX		hypothetical protein
IZ6_00501				hypothetical protein
IZ6_00522				hypothetical protein
IZ6_00523		V:COG2348		hypothetical protein
IZ6_00524	ptfP1		K22311	Phosphatidylinositol dimannoside acyltransferase	KEGG: mamo:A6B35_08050 phosphatidylinositol dimannoside acyltransferase
IZ6_00537				hypothetical protein
IZ6_00538				hypothetical protein
IZ6_00540				hypothetical protein
IZ6_00541				hypothetical protein
IZ6_00542				hypothetical protein
IZ6_00543				hypothetical protein
IZ6_00544				hypothetical protein
IZ6_00546		S:ENOG410ZX9V		hypothetical protein
IZ6_00547		S:COG1100|S:COG4886	K13730	uncharacterized protein		504472.7.peg.5707	Protein Metabolism Protein folding Protein_chaperones Chaperone protein DnaK
IZ6_00569				hypothetical protein
IZ6_00580		E:COG0683	K01999	Aliphatic amidase expression-regulating protein		224911.5.peg.1508	Amino Acids and Derivatives Arginine; urea cycle, polyamines Urea_decomposition Urea ABC transporter, urea binding protein
IZ6_00581		C:ENOG4111PG6	K04755	Putidaredoxin	The oxidation of camphor by cytochrome P450-CAM requires the participation of a flavoprotein, putidaredoxin reductase, and an iron-sulfur protein, putidaredoxin, to mediate the transfer of electrons from NADH to P450 for oxygen activation. Belongs to the adrenodoxin/putidaredoxin family; Contains 1 2Fe-2S ferredoxin-type domain.	287752.3.peg.2386	Respiration Soluble_cytochromes_and_functionally_related_electron_carriers Ferredoxin, 2Fe-2S
IZ6_00584				hypothetical protein
IZ6_00597				hypothetical protein
IZ6_00599				hypothetical protein
IZ6_00601		O:ENOG410YEVS	K07610	Translation initiation factor IF-2	One of the essential components for the initiation of protein synthesis. Protects formylmethionyl-tRNA from spontaneous hydrolysis and promotes its binding to the 30S ribosomal subunits. Also involved in the hydrolysis of GTP during the formation of the 70S ribosomal complex; Belongs to the TRAFAC class translation factor GTPase superfamily. Classic translation factor GTPase family. IF-2 subfamil…	156889.10.peg.808	Motility and Chemotaxis Flagellar motility in Prokaryota Flagellum Flagellar hook-length control protein FliK
IZ6_00602		M:COG3064	K03646	Protein TolA		511693.5.peg.740	Membrane Transport Ton_and_Tol_transport_systems TolA protein
IZ6_00607				hypothetical protein
IZ6_00633	mug	L:COG3663	K03649	Double-stranded uracil-DNA glycosylase	Excises ethenocytosine and uracil, which can arise by alkylation or deamination of cytosine, respectively, from the corresponding mispairs with guanine in ds-DNA. It is capable of hydrolyzing the carbon-nitrogen bond between the sugar-phosphate backbone of the DNA and the mispaired base. The complementary strand guanine functions in substrate recognition. Required for DNA damage lesion repair in …	288000.5.peg.6077	DNA Metabolism DNA repair Uracil-DNA_glycosylase G:T/U mismatch-specific uracil/thymine DNA-glycosylase
IZ6_00655				hypothetical protein
IZ6_00656		S:COG0840	K03406	Probable chemoreceptor	Chemotactic-signal transducers respond to changes in the concentration of attractants and repellents in the environment, transduce a signal from the outside to the inside of the cell, and facilitate sensory adaptation through the variation of the level of methylation. Attractants increase the level of methylation while repellents decrease the level of methylation (By similarity); Contains 2 HAMP …	349967.3.peg.2575	Motility and Chemotaxis Bacterial_Chemotaxis Methyl-accepting chemotaxis protein I (serine chemoreceptor protein)
IZ6_00657	ugl	Q:COG0179	K16856	Ureidoglycolate lyase	Belongs to the FAH family.; KEGG: sod:Sant_2151 ureidoglycolate lyase	648757.3.peg.344	Amino Acids and Derivatives Aromatic amino acids and derivatives Aromatic_amino_acid_degradation 2-hydroxyhepta-2,4-diene-1,7-dioate isomerase (EC 5.3.3.-)
IZ6_00660		S:COG3333	K07793	Uncharacterized 52.8 kDa protein in TAR-I ttuC' 3'region		266779.9.peg.4043	Clustering-based subsystems Tricarboxylate transporter CBSS-49338.1.peg.459 Tricarboxylate transport membrane protein TctA
IZ6_00661		S:ENOG410XWE3	K07794	hypothetical protein
IZ6_00662		S:COG3181	K07795	UPF0065 protein	Belongs to the UPF0065 (bug) family.	381666.6.peg.3176	Stress Response Oxidative stress Glutathione:_Biosynthesis_and_gamma-glutamyl_cycle Putative exported protein clustered with Gamma-glutamyltranspeptidase
IZ6_00664	prpD	S:COG2079	K01720	2-methylcitrate dehydratase	KEGG: camg:CAMM_10645 2-methylcitrate dehydratase	649754.3.peg.1112	Carbohydrates Organic acids Propionate-CoA_to_Succinate_Module 2-methylcitrate dehydratase (EC 4.2.1.79)
IZ6_00665	xylC	G:COG3386	K14274	hypothetical protein	KEGG: eah:FA04_27200 xylonolactonase; Carboxylic ester hydrolases	394.7.peg.896	Carbohydrates Central carbohydrate metabolism Entner-Doudoroff_Pathway Gluconolactonase (EC 3.1.1.17)
IZ6_00666	K13874,araB	G:COG3386	K13874	L-arabinonolactonase	KEGG: kpn:KPN_01691 L-arabinonolactonase	392500.6.peg.3775	Carbohydrates Central carbohydrate metabolism Entner-Doudoroff_Pathway Gluconolactonase (EC 3.1.1.17)
IZ6_00667	azf	M:COG0451	K19243	Glucose-6-phosphate dehydrogenase (NAD(+))	KEGG: vsh:BSZ05_17150 NAD+ dependent glucose-6-phosphate dehydrogenase
IZ6_00679		O:COG0526		hypothetical protein
IZ6_00680	nadB	C:COG1053	K00278	L-aspartate oxidase	KEGG: rsq:Rsph17025_1547 L-aspartate oxidase	545693.3.peg.3353	Carbohydrates Central carbohydrate metabolism TCA_Cycle Succinate dehydrogenase flavoprotein subunit (EC 1.3.99.1)
IZ6_00681		C:COG1146		hypothetical protein		266264.4.peg.4718	Respiration Soluble_cytochromes_and_functionally_related_electron_carriers Ferredoxin
IZ6_00683		P:COG0600	K02050	Putative aliphatic sulfonates transport permease protein SsuC	Part of a binding-protein-dependent transport system for aliphatic sulfonates. Probably responsible for the translocation of the substrate across the membrane. Belongs to the binding-protein-dependent transport system permease family. CysTW subfamily; Contains 1 ABC transmembrane type-1 domain.	266834.11.peg.4069	Sulfur Metabolism Organic sulfur assimilation Alkanesulfonate_assimilation ABC-type nitrate/sulfonate/bicarbonate transport system, permease component
IZ6_00686		S:COG3181	K07795	UPF0065 protein in tcbD-tcbE intergenic region	Belongs to the UPF0065 (bug) family.	639283.3.peg.203	Clustering-based subsystems Tricarboxylate transporter CBSS-49338.1.peg.459 Putative tricarboxylic transport TctC
IZ6_00687		S:ENOG410ZISX		hypothetical protein
IZ6_00688		S:COG3333	K07793	Uncharacterized 52.8 kDa protein in TAR-I ttuC' 3'region		384765.3.peg.4070	Clustering-based subsystems Tricarboxylate transporter CBSS-49338.1.peg.459 Tricarboxylate transport membrane protein TctA
IZ6_00690		S:ENOG4111WEK		hypothetical protein
IZ6_00691	dlgD	C:COG2055	K08092	3-dehydro-L-gulonate 2-dehydrogenase	Acts on oxaloacetate, sulfopyruvate but not on pyruvate. Has a higher selectivity for the coenzyme NADH than for NADPH; Belongs to the LDH2/MDH2 oxidoreductase family.; KEGG: kma:B9H00_15710 3-dehydro-L-gulonate 2-dehydrogenase	101510.16.peg.682	Carbohydrates Central carbohydrate metabolism Glyoxylate_bypass (R)-2-hydroxyacid dehydrogenase, similar to L-sulfolactate dehydrogenase (EC 1.1.1.272)
IZ6_00692	ACMSD	S:COG2159	K03392	Aminocarboxymuconate-semialdehyde decarboxylase	Converts alpha-amino-beta-carboxymuconate-epsilon- semialdehyde (ACMS) to alpha-aminomuconate semialdehyde (AMS); Belongs to the ACMSD family.; KEGG: hyl:LPB072_03500 aminocarboxymuconate-semialdehyde decarboxylase
IZ6_00694	HPD,hppD	G:COG1082	K00457	4-hydroxyphenylpyruvate dioxygenase	KEGG: vgo:GJW-30_1_01280 4-hydroxyphenylpyruvate dioxygenase
IZ6_00695	ACMSD	S:COG2159	K03392	Aminocarboxymuconate-semialdehyde decarboxylase	Converts alpha-amino-beta-carboxymuconate-epsilon- semialdehyde (ACMS) to alpha-aminomuconate semialdehyde (AMS). ACMS can be converted non-enzymatically to quinolate (QA), a key precursor of NAD, and a potent endogenous excitotoxin of neuronal cells which is implicated in the pathogenesis of various neurodegenerative disorders. In the presence of ACMSD, ACMS is converted to AMS, a benign catabol…	204669.6.peg.674	Amino Acids and Derivatives Aromatic amino acids and derivatives Aromatic_amino_acid_degradation Tryptophan 2,3-dioxygenase (EC 1.13.11.11)
IZ6_00697	HPD,hppD	G:COG1082	K00457	4-hydroxyphenylpyruvate dioxygenase	KEGG: vgo:GJW-30_1_01280 4-hydroxyphenylpyruvate dioxygenase	234621.6.peg.4330	Metabolism of Aromatic Compounds Metabolism of central aromatic intermediates Homogentisate_pathway_of_aromatic_compound_degradation 4-hydroxyphenylpyruvate dioxygenase (EC 1.13.11.27)
IZ6_00698		S:COG3193		hypothetical protein
IZ6_00699	pht5	Q:ENOG410YG15	K04102	4,5-dihydroxyphthalate decarboxylase	To P.testosteroni DHP decarboxylase.; KEGG: aht:ANTHELSMS3_01357 4,5-dihydroxyphthalate decarboxylase
IZ6_00700		K:ENOG41116CI	K13637	hypothetical protein		266117.6.peg.507	Carbohydrates Monosaccharides D-galactarate,_D-glucarate_and_D-glycerate_catabolism Predicted D-glucarate or D-galactorate regulator, GntR family
IZ6_00701		S:ENOG410YVFA		hypothetical protein
IZ6_00706				hypothetical protein
IZ6_00722				hypothetical protein
IZ6_00723				hypothetical protein
IZ6_00743				hypothetical protein
IZ6_00744				hypothetical protein
IZ6_00745		S:ENOG41129F4		hypothetical protein
IZ6_00746				hypothetical protein
IZ6_00747				hypothetical protein
IZ6_00749				hypothetical protein
IZ6_00750				hypothetical protein
IZ6_00751				hypothetical protein
IZ6_00752		K:COG1396	K03088	Uncharacterized HTH-type transcriptional regulator	Contains 1 HTH cro/C1-type DNA-binding domain.
IZ6_00753				hypothetical protein
IZ6_00754				hypothetical protein
IZ6_00755				hypothetical protein
IZ6_00756				hypothetical protein
IZ6_00757				hypothetical protein
IZ6_00758				hypothetical protein
IZ6_00759				hypothetical protein
IZ6_00760				hypothetical protein
IZ6_00761				hypothetical protein
IZ6_00762		S:ENOG410ZZIH		hypothetical protein
IZ6_00763				hypothetical protein
IZ6_00764				hypothetical protein
IZ6_00765				hypothetical protein
IZ6_00766				hypothetical protein
IZ6_00767	DNMT1,dcm	L:COG0270	K00558	DNA (cytosine-5-)-methyltransferase	This methylase recognizes the double-stranded sequence GAGCTC, causes specific methylation on C-4 on both strands, and protects the DNA from cleavage by the SacI endonuclease. Belongs to the class I-like SAM-binding methyltransferase superfamily. C5-methyltransferase family; Contains 1 SAM-dependent MTase C5-type domain.; KEGG: acb:A1S_2036 DNA (cytosine-5)-methyltransferase 1
IZ6_00768				hypothetical protein
IZ6_00769		KT:COG4725		hypothetical protein
IZ6_00772				hypothetical protein
IZ6_00774		S:ENOG4111QMP		hypothetical protein
IZ6_00775		L:COG0863	K00571	Site-specific DNA-methyltransferase (adenine-specific)	This methylase recognizes the double-stranded sequence GANTC and causes specific methylation on A-2 on both strands. Ccrm-mediated methylation has important cellular functions. Appears to contribute to the accurate cell-cycle control of DNA replication and cellular morphology. Belongs to the N(4)/N(6)-methyltransferase family.; KEGG: oan:Oant_3186 site-specific DNA-methyltransferase (adenine-spec…	626418.3.peg.4884	Clustering-based subsystems CBSS-257314.1.peg.752 Adenine-specific methyltransferase (EC 2.1.1.72)
IZ6_00776		S:ENOG41123XA		hypothetical protein
IZ6_00778		V:COG1403		hypothetical protein
IZ6_00779		S:COG3747		hypothetical protein		89187.6.peg.2549	Phages, Prophages, Transposable elements, Plasmids Phages, Prophages Phage_packaging_machinery Phage terminase, small subunit
IZ6_00781		S:COG4695		Portal protein	Forms the portal vertex of the capsid. This portal plays critical roles in head assembly, genome packaging, neck/tail attachment, and genome ejection. The portal protein multimerizes as a single ring-shaped homododecamer arranged around a central channel. Binds to the terminase subunits to form the packaging machine; Belongs to the phage portal family. HK97 subfamily.	390235.3.peg.1336	Phages, Prophages, Transposable elements, Plasmids Phages, Prophages Phage_packaging_machinery Phage portal protein
IZ6_00782		S:COG3740	K06904	Putative prohead protease
IZ6_00783		S:ENOG410YA26		Major capsid protein	Assembles to form an icosahedral capsid of 66 nm, with a T=7 laevo symmetry (PubMed:11000116, PubMed:21276801). Responsible for its self-assembly into a procapsid. The phage does not need to encode a separate scaffolfing protein because its capsid protein contains the delta domain that carries that function; Belongs to the HK97 phage major capsid protein family.
IZ6_00784				hypothetical protein
IZ6_00785				hypothetical protein
IZ6_00786				hypothetical protein
IZ6_00787		S:ENOG410YUP6		hypothetical protein
IZ6_00788		S:ENOG410XYGP		hypothetical protein
IZ6_00789		S:ENOG410Y3AR		hypothetical protein
IZ6_00790		S:ENOG410ZVHX	K20276	hypothetical protein
IZ6_00791				hypothetical protein
IZ6_00792				hypothetical protein
IZ6_00793		S:ENOG41111VK		hypothetical protein		525254.4.peg.1605	Phages, Prophages, Transposable elements, Plasmids Phages, Prophages Phage_tail_proteins_2 Phage tail length tape-measure protein
IZ6_00794				hypothetical protein
IZ6_00795		S:ENOG410XU4B	K07605	Epstein-Barr nuclear antigen	Plays an essential role in replication and partitioning of viral genomic DNA during latent viral infection. During this phase, the circular double-stranded viral DNA undergoes replication once per cell cycle and is efficiently partitioned to the daughter cells. EBNA1 activates the initiation of viral DNA replication through binding to specific sites in the viral latent origin of replication, oriP…	469383.5.peg.1347	Protein Metabolism Protein biosynthesis Ribosome_SSU_bacterial SSU ribosomal protein S3p (S3e)
IZ6_00796			K21449	hypothetical protein
IZ6_00797		S:ENOG4111XC4	K03791	uncharacterized protein	To phage D29 and phage L5 gp10.	378806.7.peg.5495	Clustering-based subsystems CBSS-228410.1.peg.134 Membrane-bound lytic murein transglycosylase D precursor (EC 3.2.1.-)
IZ6_00798				hypothetical protein
IZ6_00799				hypothetical protein
IZ6_00800				hypothetical protein
IZ6_00802				hypothetical protein
IZ6_00803				hypothetical protein
IZ6_00804				hypothetical protein
IZ6_00812				hypothetical protein
IZ6_00826				hypothetical protein
IZ6_00827				hypothetical protein
IZ6_00836				hypothetical protein
IZ6_00843				hypothetical protein
IZ6_00844		S:ENOG4111Q03		hypothetical protein
IZ6_00856				hypothetical protein
IZ6_00863		S:ENOG410Y13F		hypothetical protein
IZ6_00877				hypothetical protein
IZ6_00884				hypothetical protein
IZ6_00895				hypothetical protein
IZ6_00896		S:ENOG410Y23I		hypothetical protein
IZ6_00922				hypothetical protein
IZ6_00929				hypothetical protein
IZ6_00941				hypothetical protein
IZ6_00942		P:COG1226	K11128	hypothetical protein
IZ6_00975				hypothetical protein
IZ6_00987				hypothetical protein
IZ6_00988		S:ENOG410XRWW		hypothetical protein
IZ6_00999	oxc	E:COG0028	K01577	Oxalyl-CoA decarboxylase	Involved in the catabolism of oxalate and in the adapatation to low pH via the induction of the oxalate-dependent acid tolerance response (ATR). Essential enzyme for the bacterium survival, as it relies on oxalic acid as its sole source of energy. Catalyzes the decarboxylation of oxalyl-CoA to yield carbon dioxide and formyl-CoA; Belongs to the TPP enzyme family.; KEGG: prg:RB151_044680 oxalyl-Co…	224911.5.peg.3152	Carbohydrates CO2 fixation Photorespiration_(oxidative_C2_cycle) Glyoxylate carboligase (EC 4.1.1.47)
IZ6_01013				hypothetical protein
IZ6_01018				hypothetical protein
IZ6_01029		O:COG1225	K02967	hypothetical protein		396588.4.peg.2746	Clustering-based subsystems Conserved_gene_cluster_associated_with_Met-tRNA_formyltransferase DNA topoisomerase I (EC 5.99.1.2)
IZ6_01030				hypothetical protein
IZ6_01031				hypothetical protein
IZ6_01032				hypothetical protein
IZ6_01033				hypothetical protein
IZ6_01047				hypothetical protein
IZ6_01065				hypothetical protein
IZ6_01066		K:COG1396	K03088	Uncharacterized HTH-type transcriptional regulator	Contains 1 HTH cro/C1-type DNA-binding domain.
IZ6_01068				hypothetical protein
IZ6_01069		K:ENOG4111IH7		hypothetical protein
IZ6_01070				hypothetical protein
IZ6_01071				hypothetical protein
IZ6_01072				hypothetical protein
IZ6_01073				hypothetical protein
IZ6_01075				hypothetical protein
IZ6_01077				hypothetical protein
IZ6_01080		S:ENOG410ZA6S	K20276	Glycine-rich cell wall structural protein	Responsible for plasticity of the cell wall.	203122.12.peg.648	Carbohydrates Monosaccharides D-Galacturonate_and_D-Glucuronate_Utilization Endo-1,4-beta-xylanase A precursor (EC 3.2.1.8)
IZ6_01081				hypothetical protein
IZ6_01084		S:ENOG410XPSU		hypothetical protein
IZ6_01085	ssp	O:COG1404|S:COG4625	K12685	Serotype-specific antigen	Belongs to the peptidase S8 family; Contains 1 autotransporter (TC 1.B.12) domain; Contains 1 peptidase S8 domain.; KEGG: pfl:PFL_3203 subtilase-type serine protease; Serine endopeptidases
IZ6_01087				hypothetical protein
IZ6_01088	puuB,ordL	C:COG0723	K09471	hypothetical protein	KEGG: dpb:BABL1_gene_912 gamma-glutamylputrescine oxidase; With oxygen as acceptor	314282.5.peg.1908	Amino Acids and Derivatives Lysine, threonine, methionine, and cysteine Methionine_Biosynthesis O-acetylhomoserine sulfhydrylase (EC 2.5.1.49)
IZ6_01090				hypothetical protein
IZ6_01091				hypothetical protein
IZ6_01092				hypothetical protein
IZ6_01095				hypothetical protein
IZ6_01096		S:ENOG410Y6QQ	K07474	hypothetical protein
IZ6_01097				hypothetical protein
IZ6_01098		S:ENOG410XRJX		hypothetical protein
IZ6_01101		S:ENOG410XXDJ		hypothetical protein
IZ6_01102				hypothetical protein
IZ6_01103				hypothetical protein
IZ6_01104				hypothetical protein
IZ6_01105				hypothetical protein
IZ6_01106				hypothetical protein
IZ6_01107				hypothetical protein
IZ6_01108		S:ENOG41120TS		hypothetical protein
IZ6_01109				hypothetical protein
IZ6_01110				hypothetical protein
IZ6_01111				hypothetical protein
IZ6_01112				hypothetical protein
IZ6_01113				hypothetical protein
IZ6_01114	rfbC	M:COG0463	K20444	hypothetical protein	KEGG: sch:Sphch_2699 O-antigen biosynthesis protein; Hexosyltransferases
IZ6_01115				hypothetical protein
IZ6_01116		S:ENOG410ZT5C		hypothetical protein
IZ6_01117				hypothetical protein
IZ6_01118		S:ENOG4112395		hypothetical protein
IZ6_01119				hypothetical protein
IZ6_01120		S:ENOG41122KZ		hypothetical protein
IZ6_01123				hypothetical protein
IZ6_01124				hypothetical protein
IZ6_01125				hypothetical protein
IZ6_01128				hypothetical protein
IZ6_01139		S:ENOG410XR5C		Inner membrane protein YtfF	Contains 1 EamA domain.
IZ6_01141				hypothetical protein
IZ6_01148	guaA,GMPS	F:COG0518	K01951	GMP synthase (glutamine-hydrolyzing)	Contains 1 glutamine amidotransferase type-1 domain.; KEGG: bdf:WI26_00385 GMP synthase (glutamine-hydrolysing)	78245.7.peg.4440	Nucleosides and Nucleotides Purines Purine_conversions GMP synthase [glutamine-hydrolyzing] (EC 6.3.5.2)
IZ6_01149	glpK,GK	C:COG0554	K00864	Glycerol kinase	Key enzyme in the regulation of glycerol uptake and metabolism. Belongs to the FGGY kinase family.; KEGG: hsa:2710 glycerol kinase	272942.6.peg.2703	Fatty Acids, Lipids, and Isoprenoids Phospholipids Glycerolipid_and_Glycerophospholipid_Metabolism_in_Bacteria Glycerol kinase (EC 2.7.1.30)
IZ6_01153	ilvE	E:COG0115	K00826	Branched-chain-amino-acid transaminase	Acts on the D-isomers of alanine, leucine, aspartate, glutamate, aminobutyrate, norvaline and asparagine. The enzyme transfers an amino group from a substrate D-amino acid to the pyridoxal phosphate cofactor to form pyridoxamine and an alpha- keto acid in the first half-reaction. The second half-reaction is the reverse of the first, transferring the amino group from the pyridoxamine to a second a…	338969.3.peg.745	Carbohydrates Central carbohydrate metabolism Pyruvate_Alanine_Serine_Interconversions Branched-chain amino acid aminotransferase (EC 2.6.1.42)
IZ6_01154		E:COG0687	K11069	hypothetical protein		349163.4.peg.1030	Amino Acids and Derivatives Arginine; urea cycle, polyamines Polyamine_Metabolism ABC transporter, periplasmic spermidine putrescine-binding protein PotD (TC 3.A.1.11.1)
IZ6_01156		P:COG1176	K11071	Spermidine/putrescine transport system permease protein PotB	Required for the activity of the bacterial periplasmic transport system of putrescine and spermidine; Belongs to the binding-protein-dependent transport system permease family. CysTW subfamily; Contains 1 ABC transmembrane type-1 domain.	266835.9.peg.2921	Amino Acids and Derivatives Arginine; urea cycle, polyamines Polyamine_Metabolism Spermidine Putrescine ABC transporter permease component PotB (TC 3.A.1.11.1)
IZ6_01157		P:COG1177	K11070	Putrescine transport system permease protein PotI	Required for the activity of the bacterial periplasmic transport system of putrescine; Belongs to the binding-protein-dependent transport system permease family. CysTW subfamily; Contains 1 ABC transmembrane type-1 domain.	309801.4.peg.510	Amino Acids and Derivatives Arginine; urea cycle, polyamines Polyamine_Metabolism Spermidine Putrescine ABC transporter permease component potC (TC_3.A.1.11.1)
IZ6_01166		S:ENOG410Z3HN		hypothetical protein
IZ6_01173				hypothetical protein
IZ6_01175				hypothetical protein
IZ6_01176	pleD	U:ENOG410XYP7	K02488	Diguanylate cyclase	KEGG: hoe:IMCC20628_03327 two-component system, cell cycle response regulator
IZ6_01177				hypothetical protein
IZ6_01179		S:COG3333	K07793	Uncharacterized 52.8 kDa protein in TAR-I ttuC' 3'region		391597.3.peg.1345	Clustering-based subsystems Tricarboxylate transporter CBSS-49338.1.peg.459 Tricarboxylate transport membrane protein TctA
IZ6_01180		S:ENOG4111UYX	K07794	hypothetical protein
IZ6_01181		S:COG3181	K07795	Protein BugT	Belongs to the UPF0065 (bug) family.	296591.1.peg.510	Clustering-based subsystems Tricarboxylate transporter CBSS-49338.1.peg.459 Putative tricarboxylic transport TctC
IZ6_01182	fabG	S:COG1028	K00059	3-oxoacyl-[acyl-carrier-protein] reductase	Involved in the conversion of versicolorin A to 6- demethylsterigmatocystin in the aflatoxin biosynthesis pathway; Belongs to the short-chain dehydrogenases/reductases (SDR) family.; KEGG: ctt:CtCNB1_1711 3-oxoacyl-(acyl-carrier protein) reductase	688245.4.peg.1875	Clustering-based subsystems Fatty acid metabolic cluster CBSS-246196.1.peg.364 3-oxoacyl-[acyl-carrier protein] reductase (EC 1.1.1.100)
IZ6_01184	ladA	S:ENOG410XNPZ	K20938	Long-chain alkane monooxygenase	Catalyzes the oxidation of the proline residue of pristinamycin IIB (PIIB) to pristinamycin IIA (PIIA). Belongs to the NtaA/SnaA/SoxA(DszA) monooxygenase family.; KEGG: gqu:AWC35_04885 long-chain alkane monooxygenase	640510.3.peg.2110	Nucleosides and Nucleotides Pyrimidines Pyrimidine_utilization Predicted monooxygenase RutA in novel pyrimidine catabolism pathway
IZ6_01185		O:COG0695		hypothetical protein		243261.3.peg.7619	Stress Response Oxidative stress Glutathione:_Redox_cycle Glutaredoxin-like protein NrdH, required for reduction of Ribonucleotide reductase class Ib
IZ6_01214				hypothetical protein
IZ6_01216		S:ENOG4111TE7		hypothetical protein
IZ6_01220				hypothetical protein
IZ6_01237				hypothetical protein
IZ6_01238		S:ENOG410Z39X		hypothetical protein
IZ6_01245				hypothetical protein
IZ6_01255				hypothetical protein
IZ6_01257		V:ENOG410YFPN	K01155	Type II site-specific deoxyribonuclease	KEGG: spe:Spro_0571 type II restriction enzyme
IZ6_01258	DNMT1,dcm	L:COG0270	K00558	DNA (cytosine-5-)-methyltransferase	This methylase recognizes the double-stranded sequence CCWGG, causes specific methylation on C-2 on both strands; Belongs to the class I-like SAM-binding methyltransferase superfamily. C5-methyltransferase family; Contains 1 SAM-dependent MTase C5-type domain.; KEGG: paru:CYR75_00470 DNA (cytosine-5)-methyltransferase 1
IZ6_01270				hypothetical protein
IZ6_01272		G:COG1879	K10439	hypothetical protein
IZ6_01283		P:COG2076	K11741	Quaternary ammonium compound-resistance protein SugE	Quaternary ammonium compound efflux pump. Confers resistance to cetylpyridinium, cetyldimethylethyl ammonium and cetrimide cations (By similarity); Belongs to the small multidrug resistance (SMR) protein family. SugE (TC 2.A.7.1.4) subfamily.
IZ6_01284		K:COG1802	K22293	hypothetical protein		398580.10.peg.2676	Amino Acids and Derivatives Proline and 4-hydroxyproline Proline,_4-hydroxyproline_uptake_and_utilization Predicted regulator PutR for proline utilization, GntR family
IZ6_01285	lldD	C:COG1304	K00101	L-lactate dehydrogenase (cytochrome)	Catalyzes the oxidation of p-hydroxymandelate to p- hydroxybenzoylformate in the biosynthesis of L-(4- hydroxyphenyl)glycine and L-(3,5-dihydroxyphenyl)glycine, 2 non- proteinogenic amino acids occurring in the vancomycin group of antibiotics; Belongs to the FMN-dependent alpha-hydroxy acid dehydrogenase family; Contains 1 FMN hydroxy acid dehydrogenase domain.; KEGG: afv:AFLA_125170 L-lactate de…	575586.4.peg.1927	Respiration Electron donating reactions Respiratory_dehydrogenases_1 L-lactate dehydrogenase (EC 1.1.2.3)
IZ6_01286		S:ENOG410Y882		hypothetical protein
IZ6_01287		S:COG4032	K09459	Phosphonopyruvate decarboxylase	Involved in the biosynthesis of the coenzyme M (2- mercaptoethanesulfonic acid). Catalyzes the decarboxylation of sulfopyruvate to sulfoacetaldehyde. Is not able to decarboxylate the analogous compounds 2-oxoglutarate or 2-oxosuberate; Belongs to the TPP enzyme family.; KEGG: ntp:CRH09_19450 phosphonopyruvate decarboxylase	257310.1.peg.3550	Cofactors, Vitamins, Prosthetic Groups, Pigments Coenzyme M coenzyme_M_biosynthesis Sulfopyruvate decarboxylase - alpha subunit (EC 4.1.1.79)
IZ6_01288	comE	E:COG0028	K13039	Sulfopyruvate decarboxylase	Involved in the biosynthesis of the coenzyme M (2- mercaptoethanesulfonic acid). Catalyzes the decarboxylation of sulfopyruvate to sulfoacetaldehyde; Belongs to the TPP enzyme family.; KEGG: mvu:Metvu_1181 sulfopyruvate decarboxylase subunit beta	288000.5.peg.3165	Cofactors, Vitamins, Prosthetic Groups, Pigments Coenzyme M coenzyme_M_biosynthesis Sulfopyruvate decarboxylase - beta subunit (EC 4.1.1.79)
IZ6_01289	bcpA	G:COG2513	K01003	Oxaloacetate decarboxylase	Catalyzes the decarboxylation of oxaloacetate into pyruvate. Seems to play a role in maintaining cellular concentrations of bicarbonate and pyruvate; Belongs to the isocitrate lyase family. Oxaloacetate decarboxylase subfamily.; KEGG: pfw:PF1751_v1c26670 oxaloacetate decarboxylase	266779.9.peg.3230	Carbohydrates Organic acids Methylcitrate_cycle Methylisocitrate lyase (EC 4.1.3.30)
IZ6_01290		K:COG1802	K11475	hypothetical protein		311403.8.peg.3458	Cofactors, Vitamins, Prosthetic Groups, Pigments Biotin Biotin_biosynthesis predicted biotin regulatory protein BioR (GntR family)
IZ6_01291		S:COG3333	K07793	Uncharacterized 52.8 kDa protein in TAR-I ttuC' 3'region		349101.6.peg.3841	Clustering-based subsystems Tricarboxylate transporter CBSS-49338.1.peg.459 Tricarboxylate transport membrane protein TctA
IZ6_01292		S:ENOG410XVEI		hypothetical protein
IZ6_01293				hypothetical protein
IZ6_01295				hypothetical protein
IZ6_01296				hypothetical protein
IZ6_01300		S:ENOG410XQ4I	K20420	hypothetical protein
IZ6_01301	cckA	T:COG0642	K13587	Histidine kinase	Phosphorylates the sporulation-regulatory proteins spo0A and spo0F. Spo0F is required for the KinB activity. Contains 1 histidine kinase domain.; KEGG: zmo:ZMO0601 two-component system, cell cycle sensor histidine kinase and response regulator CckA	106370.16.peg.4535	Regulation and Cell signaling cAMP_signaling_in_bacteria Adenylate cyclase (EC 4.6.1.1)
IZ6_01303		S:COG0517		hypothetical protein		318586.4.peg.4247	Nucleosides and Nucleotides Purines Purine_conversions Inosine-5'-monophosphate dehydrogenase (EC 1.1.1.205)
IZ6_01305		T:ENOG410Y000	K20488	hypothetical protein		395491.3.peg.542	Motility and Chemotaxis Flagellar motility in Prokaryota Flagellum Flagellar regulatory protein FleQ
IZ6_01308				hypothetical protein
IZ6_01309		S:COG3904		hypothetical protein
IZ6_01310				hypothetical protein
IZ6_01311		L:COG0863		hypothetical protein
IZ6_01312				hypothetical protein
IZ6_01313				hypothetical protein
IZ6_01314		S:ENOG4111R10		hypothetical protein
IZ6_01315		S:ENOG410YWZW		hypothetical protein
IZ6_01321				hypothetical protein
IZ6_01325		S:ENOG410ZT71		hypothetical protein
IZ6_01326		P:COG0614	K02016	Probable siderophore-binding lipoprotein YfiY	Part of the ABC transporter complex YfiYZ/YfhA/YusV involved in import of the iron-hydroxamate siderophores schizokinen, arthrobactin and corprogen. Binds the siderophores and delivers them to the surface of YfiZ/YfhA (Probable); Belongs to the bacterial solute-binding protein 8 family; Contains 1 Fe/B12 periplasmic-binding domain.	279010.13.peg.3722	Iron acquisition and metabolism Siderophores Siderophore_assembly_kit ABC-type Fe3+-siderophore transport system, periplasmic iron-binding component
IZ6_01327		P:COG0609	K02015	Probable siderophore transport system permease protein YfiZ	Part of the ABC transporter complex YfiYZ/YfhA/YusV involved in import of the iron-hydroxamate siderophores schizokinen, arthrobactin and corprogen; Belongs to the binding-protein-dependent transport system permease family. FecCD subfamily.	426355.14.peg.6177	Cofactors, Vitamins, Prosthetic Groups, Pigments Tetrapyrroles Coenzyme_B12_biosynthesis Vitamin B12 ABC transporter, permease component BtuC
IZ6_01328		P:COG0609	K02015	Putative ABC transporter permease protein	Probably part of a binding-protein-dependent transport system. Probably responsible for the translocation of the substrate across the membrane. Belongs to the binding-protein-dependent transport system permease family. FecCD subfamily.	481743.5.peg.3782	Iron acquisition and metabolism Siderophores Siderophore_assembly_kit ABC-type Fe3+-siderophore transport system, permease 2 component
IZ6_01330		S:COG3791		hypothetical protein
IZ6_01340		U:ENOG410XUF0	K03116	Sec-independent protein translocase protein TatA	Part of the twin-arginine translocation (Tat) system that transports large folded proteins containing a characteristic twin-arginine motif in their signal peptide across membranes. TatA could form the protein-conducting channel of the Tat system; Belongs to the TatA/E family.	555217.8.peg.1349	Clustering-based subsystems proteosome related Cluster-based_Subsystem_Grouping_Hypotheticals_-_perhaps_Proteosome_Related Twin-arginine translocation protein TatA
IZ6_01342		S:COG3919|G:COG0726		hypothetical protein
IZ6_01356	epsH	M:COG0463	K19425	Uncharacterized glycosyltransferase EpsJ	May be involved in the production of the exopolysaccharide (EPS) component of the extracellular matrix during biofilm formation. EPS is responsible for the adhesion of chains of cells into bundles. Belongs to the glycosyltransferase 2 family.; KEGG: dfi:AXF13_09400 glycosyltransferase EpsH; Glycosyltransferases	699218.3.peg.1071	Cell Wall and Capsule Gram-Negative cell wall components LOS_core_oligosaccharide_biosynthesis Beta-1,3-glucosyltransferase
IZ6_01357	rfbC,rmlC	M:COG1898	K01790	dTDP-4-dehydrorhamnose 3,5-epimerase	Catalyzes the epimerization of the C3' and C5'positions of dTDP-6-deoxy-D-xylo-4-hexulose, forming dTDP-6-deoxy-L-lyxo-4- hexulose; Belongs to the dTDP-4-dehydrorhamnose 3,5-epimerase family.; KEGG: pmos:O165_002705 dTDP-4-dehydrorhamnose 3,5-epimerase	653733.3.peg.1495	Cell Wall and Capsule Capsular and extracellular polysacchrides dTDP-rhamnose_synthesis dTDP-4-dehydrorhamnose 3,5-epimerase (EC 5.1.3.13)
IZ6_01365				hypothetical protein
IZ6_01366				hypothetical protein
IZ6_01380		Q:COG0500		hypothetical protein		400673.6.peg.2216	Clustering-based subsystems EC49-61 Dihydrofolate reductase (EC 1.5.1.3)
IZ6_01391				hypothetical protein
IZ6_01423				hypothetical protein
IZ6_01425				hypothetical protein
IZ6_01427		M:COG3306		hypothetical protein
IZ6_01429				hypothetical protein
IZ6_01442	ubiG	S:COG3865	K00568	2-polyprenyl-6-hydroxyphenol methylase	KEGG: lab:LA76x_0557 2-polyprenyl-6-hydroxyphenyl methylase / 3-demethylubiquinone-9 3-methyltransferase
IZ6_01446				hypothetical protein
IZ6_01466				hypothetical protein
IZ6_01481		S:ENOG4111FZD		hypothetical protein
IZ6_01490				hypothetical protein
IZ6_01495		S:ENOG411266S		hypothetical protein
IZ6_01518				hypothetical protein
IZ6_01521				hypothetical protein
IZ6_01542		S:ENOG4111NVU		hypothetical protein
IZ6_01544	dgkA,DGK	M:COG0818	K00901	Diacylglycerol kinase (ATP)	Recycling of diacylglycerol produced during the turnover of membrane phospholipid; Belongs to the bacterial diacylglycerol kinase family.; KEGG: son:SO_2203 diacylglycerol kinase (ATP)	60480.19.peg.2279	Fatty Acids, Lipids, and Isoprenoids Phospholipids Glycerolipid_and_Glycerophospholipid_Metabolism_in_Bacteria Diacylglycerol kinase (EC 2.7.1.107)
IZ6_01546		S:ENOG4111XSG		hypothetical protein
IZ6_01549		S:ENOG4111JT4		hypothetical protein
IZ6_01551	prkC,stkP	O:COG3914	K12132	Non-specific serine/threonine protein kinase	KEGG: saci:Sinac_4025 eukaryotic-like serine/threonine-protein kinase	497964.5.peg.5726	Membrane Transport Ton_and_Tol_transport_systems TPR domain protein, putative component of TonB system
IZ6_01553				hypothetical protein
IZ6_01572				hypothetical protein
IZ6_01573				hypothetical protein
IZ6_01578		S:ENOG4111RJ9		hypothetical protein
IZ6_01581		S:COG2304	K07114	hypothetical protein		357808.5.peg.3708	Respiration Electron donating reactions Respiratory_dehydrogenases_1 D-amino acid dehydrogenase large subunit (EC 1.4.99.1)
IZ6_01589				hypothetical protein
IZ6_01591				hypothetical protein
IZ6_01592				hypothetical protein
IZ6_01601				hypothetical protein
IZ6_01602				hypothetical protein
IZ6_01603				hypothetical protein
IZ6_01647				hypothetical protein
IZ6_01662	cat2,abfT	C:COG0427	K18122	hypothetical protein	KEGG: pcre:NCTC12858_01803 4-hydroxybutyrate CoA-transferase; CoA-transferases
IZ6_01670				hypothetical protein
IZ6_01697		S:ENOG410YQJB		hypothetical protein
IZ6_01705		S:COG3791		hypothetical protein
IZ6_01711				hypothetical protein
IZ6_01723				hypothetical protein
IZ6_01742		S:ENOG4112A3D		hypothetical protein
IZ6_01743		E:COG0531	K03758	Putative arginine/ornithine antiporter	Catalyzes an electroneutral exchange between arginine and ornithine to allow high-efficiency energy conversion in the arginine deiminase pathway; Belongs to the amino acid-polyamine-organocation (APC) superfamily.	402882.10.peg.3302	Amino Acids and Derivatives Arginine; urea cycle, polyamines Arginine_and_Ornithine_Degradation Arginine/ornithine antiporter ArcD
IZ6_01747		S:ENOG410ZTQ8		hypothetical protein
IZ6_01748		S:ENOG410ZJQ8	K02519	uncharacterized protein		543728.3.peg.1584	DNA Metabolism DNA repair DNA_repair,_bacterial Exonuclease SbcC
IZ6_01749				hypothetical protein
IZ6_01752				hypothetical protein
IZ6_01753	adiA	E:COG1982	K01584	Arginine decarboxylase	Belongs to the Orn/Lys/Arg decarboxylase class-I family.; KEGG: eah:FA04_30780 arginine decarboxylase	62977.3.peg.3025	Amino Acids and Derivatives Lysine, threonine, methionine, and cysteine Lysine_degradation Lysine decarboxylase (EC 4.1.1.18)
IZ6_01755		E:COG0786	K03312	Sodium/glutamate symport carrier protein	Catalyzes the sodium-dependent uptake of extracellular glutamate. Belongs to the GltS symporter family.	511693.5.peg.3706	Miscellaneous ZZ_gjo_need_homes Sodium/glutamate symport protein
IZ6_01757		S:ENOG4112441		hypothetical protein
IZ6_01779		P:COG0569	K03499	Trk system potassium uptake protein TrkA	Part of a potassium transport system; Contains 2 RCK C-terminal domains; Contains 2 RCK N-terminal domains.	511693.5.peg.3301	Potassium metabolism Potassium_homeostasis Trk system potassium uptake protein TrkA
IZ6_01802		FG:COG0537	K02503	Hit family protein	Hydrolyzes adenosine 5'-monophosphoramidate substrates such as AMP-morpholidate, AMP-N-alanine methyl ester, AMP-alpha- acetyl lysine methyl ester and AMP-NH2; Contains 1 HIT domain.	525325.3.peg.1370	Clustering-based subsystems CBSS-176279.3.peg.1262 Histidine triad (HIT) nucleotide-binding protein, similarity with At5g48545 and yeast YDL125C (HNT1)
IZ6_01803				hypothetical protein
IZ6_01804				hypothetical protein
IZ6_01829		S:ENOG4111XH1		hypothetical protein
IZ6_01830				hypothetical protein
IZ6_01832		M:COG3637	K16079	hypothetical protein
IZ6_01833	rfbC	M:COG3754	K20444	uncharacterized protein	KEGG: pfw:PF1751_v1c39920 O-antigen biosynthesis protein; Hexosyltransferases
IZ6_01834	rfbC	M:COG0463	K20444	hypothetical protein	KEGG: sch:Sphch_2699 O-antigen biosynthesis protein; Hexosyltransferases	290633.11.peg.1545	Membrane Transport Ton_and_Tol_transport_systems Outer membrane receptor for ferric coprogen and ferric-rhodotorulic acid
IZ6_01851				hypothetical protein
IZ6_01852				hypothetical protein
IZ6_01877				hypothetical protein
IZ6_01903				hypothetical protein
IZ6_01905				hypothetical protein
IZ6_01911				hypothetical protein
IZ6_01917				hypothetical protein
IZ6_01919				hypothetical protein
IZ6_01920	waaZ,rfaZ	S:ENOG410Y77C	K12981	hypothetical protein	KEGG: psya:AOT82_270 KDO transferase III; Transferring other glycosyl groups	311403.8.peg.4942	Clustering-based subsystems Biosynthesis of galactoglycans and related lipopolysacharides CBSS-258594.1.peg.3339 Putative glycosyltransferase protein
IZ6_01921	rfbC	M:COG0463	K20444	hypothetical protein	KEGG: sch:Sphch_2699 O-antigen biosynthesis protein; Hexosyltransferases	290633.11.peg.1545	Membrane Transport Ton_and_Tol_transport_systems Outer membrane receptor for ferric coprogen and ferric-rhodotorulic acid
IZ6_01929				hypothetical protein
IZ6_01942	rimJ	S:ENOG4111WY9	K03790	[Ribosomal protein S5]-alanine N-acetyltransferase	KEGG: prt:AUC31_12085 (ribosomal protein S5)-alanine N-acetyltransferase
IZ6_01943				hypothetical protein
IZ6_01975				hypothetical protein
IZ6_01986		S:ENOG4111XGV		hypothetical protein
IZ6_01991				hypothetical protein
IZ6_01997		S:COG3180	K07120	uncharacterized protein	Belongs to the AbrB family.
IZ6_01999		S:COG3333	K07793	Uncharacterized 52.8 kDa protein in TAR-I ttuC' 3'region		445972.6.peg.2658	Clustering-based subsystems Tricarboxylate transporter CBSS-49338.1.peg.459 Tricarboxylate transport membrane protein TctA
IZ6_02000		S:ENOG410Y882		hypothetical protein		443152.3.peg.1983	Clustering-based subsystems Tricarboxylate transporter CBSS-49338.1.peg.459 Putative tricarboxylic transport TctC
IZ6_02001	prpD	S:COG2079	K01720	2-methylcitrate dehydratase	KEGG: lpil:LIP_0756 2-methylcitrate dehydratase	446471.4.peg.3038	Carbohydrates Organic acids Propionate-CoA_to_Succinate_Module 2-methylcitrate dehydratase (EC 4.2.1.79)
IZ6_02005	IRG1	S:COG2079	K17724	Aconitate decarboxylase	KEGG: npa:UCRNP2_8007 aconitate decarboxylase
IZ6_02006		C:COG1053	K13796	Fumarate reductase	Irreversibly catalyzes the reduction of fumarate to succinate; Belongs to the FAD-dependent oxidoreductase 2 family. FRD/SDH subfamily.	360910.3.peg.3297	Respiration Electron donating reactions Succinate_dehydrogenase Fumarate reductase flavoprotein subunit (EC 1.3.99.1)
IZ6_02007	prpD	S:COG2079	K01720	2-methylcitrate dehydratase	Belongs to the PrpD family.; KEGG: rhz:RHPLAN_10590 2-methylcitrate dehydratase
IZ6_02008	prpB	G:COG2513	K03417	Methylisocitrate lyase	Involved in the catabolism of short chain fatty acids (SCFA) via the 2-methylcitrate cycle I (propionate degradation route). Catalyzes the thermodynamically favored C-C bond cleavage of (2R,3S)-2-methylisocitrate to yield pyruvate and succinate via an alpha-carboxy-carbanion intermediate; Belongs to the isocitrate lyase/PEP mutase superfamily. Methylisocitrate lyase family.; KEGG: rmb:K529_004905…	644076.3.peg.1406	Carbohydrates Organic acids Methylcitrate_cycle Methylisocitrate lyase (EC 4.1.3.30)
IZ6_02009	IRG1	S:COG2079	K17724	Aconitate decarboxylase	Belongs to the PrpD family.; KEGG: obi:106875446 aconitate decarboxylase
IZ6_02010		K:COG1802	K22293	Uncharacterized HTH-type transcriptional regulator in the TAR-I ttuE-ttuC' intergenic region	Contains 1 HTH gntR-type DNA-binding domain.	339670.8.peg.965	Amino Acids and Derivatives Proline and 4-hydroxyproline Proline,_4-hydroxyproline_uptake_and_utilization Predicted regulator PutR for proline utilization, GntR family
IZ6_02013	yfeX	P:COG2837	K07223	hypothetical protein	KEGG: bot:CIT37_28930 porphyrinogen peroxidase; Peroxidases	536019.3.peg.3223	Stress Response Oxidative stress Protection_from_Reactive_Oxygen_Species Peroxidase (EC 1.11.1.7)
IZ6_02016				hypothetical protein
IZ6_02018				hypothetical protein
IZ6_02021		K:COG1802	K11475	Uncharacterized HTH-type transcriptional regulator YdhC	Contains 1 HTH gntR-type DNA-binding domain.	331271.8.peg.4193	Amino Acids and Derivatives Proline and 4-hydroxyproline Proline,_4-hydroxyproline_uptake_and_utilization Predicted regulator PutR for proline utilization, GntR family
IZ6_02022		S:COG3181	K07795	UPF0065 protein in clcB-clcD intergenic region	Belongs to the UPF0065 (bug) family.	398511.4.peg.2436	Clustering-based subsystems Tricarboxylate transporter CBSS-49338.1.peg.459 Putative tricarboxylic transport TctC
IZ6_02023			K07794	hypothetical protein
IZ6_02024		S:COG3333	K07793	Uncharacterized 52.8 kDa protein in TAR-I ttuC' 3'region		639283.3.peg.902	Clustering-based subsystems Tricarboxylate transporter CBSS-49338.1.peg.459 Tricarboxylate transport membrane protein TctA
IZ6_02025				hypothetical protein
IZ6_02027		M:ENOG4111I52		Outer membrane protein IIIA	May act as an outer membrane pore; Belongs to the alphaproteobacteria porin family.
IZ6_02034		S:COG1279	K06895	hypothetical protein
IZ6_02035		I:COG3239		hypothetical protein
IZ6_02056				hypothetical protein
IZ6_02062				hypothetical protein
IZ6_02063	LYS5,acpT	S:ENOG4111W0E	K06133	hypothetical protein	KEGG: bvr:BVIR_3126 4'-phosphopantetheinyl transferase; Transferases for other substituted phosphate groups	313612.3.peg.782	Fatty Acids, Lipids, and Isoprenoids Fatty acids Fatty_Acid_Biosynthesis_FASII 4'-phosphopantetheinyl transferase (EC 2.7.8.-)
IZ6_02066				hypothetical protein
IZ6_02073				hypothetical protein
IZ6_02082		T:ENOG410Z1TX	K07216	Probable chemotaxis protein CheY	Putative member of a two-component regulatory system. Contains 1 response regulatory domain.	573370.3.peg.944	Motility and Chemotaxis Bacterial_Chemotaxis Chemotaxis regulator - transmits chemoreceptor signals to flagelllar motor components CheY
IZ6_02084		S:ENOG410XS0N		hypothetical protein		224911.5.peg.7262	Amino Acids and Derivatives Glutamine, glutamate, aspartate, asparagine; ammonia assimilation Glutamine,_Glutamate,_Aspartate_and_Asparagine_Biosynthesis Aspartate ammonia-lyase (EC 4.3.1.1)
IZ6_02086				hypothetical protein
IZ6_02087				hypothetical protein
IZ6_02091	tarS	M:COG0463	K22708	Poly(ribitol-phosphate) beta-N-acetylglucosaminyltransferase	Belongs to the glycosyltransferase 2 family.; KEGG: spet:CEP67_07300 poly(ribitol-phosphate) beta-N-acetylglucosaminyltransferase	553212.3.peg.718	Cell Wall and Capsule Gram-Positive cell wall components Teichoic_and_lipoteichoic_acids_biosynthesis Teichoic acid biosynthesis protein X
IZ6_02092	exoA	M:ENOG4112BE9	K16557	Minor teichoic acid biosynthesis protein GgaA	Involved in the biosynthesis of galactosamine-containing minor teichoic acid, a non-essential cell wall polymer in B.subtilis 168. Belongs to the glycosyltransferase 2 family.; KEGG: bra:BRADO4753 succinoglycan biosynthesis protein ExoA; Glycosyltransferases	535026.3.peg.3806	Cell Wall and Capsule Gram-Positive cell wall components Teichoic_and_lipoteichoic_acids_biosynthesis Minor teichoic acid biosynthesis protein GgaA
IZ6_02096				hypothetical protein
IZ6_02099				hypothetical protein
IZ6_02117				hypothetical protein
IZ6_02118				hypothetical protein
IZ6_02122	vieA	T:COG2202|T:COG2200|T:COG2199	K13246	Cyclic-guanylate-specific phosphodiesterase	Contains 1 EAL domain; Contains 1 GGDEF domain; Contains 1 MHYT domain.; KEGG: van:VAA_03252 c-di-GMP phosphodiesterase	580332.5.peg.462	Stress Response Bacterial_hemoglobins diguanylate cyclase/phosphodiesterase (GGDEF & EAL domains) with PAS/PAC sensor(s)
IZ6_02127	mucR	T:ENOG410XNMH	K21023	Diguanylate cyclase	Probable signaling protein whose physiological role is not yet known. Contains 1 EAL domain; Contains 1 GGDEF domain; Contains 1 MHYT domain; Contains 1 PAS (PER-ARNT-SIM) domain.; KEGG: cbx:Cenrod_0146 diguanylate cyclase	592316.3.peg.5583	Stress Response Bacterial_hemoglobins diguanylate cyclase/phosphodiesterase (GGDEF & EAL domains) with PAS/PAC sensor(s)
IZ6_02131				hypothetical protein
IZ6_02137		M:COG3637	K16079	hypothetical protein
IZ6_02138		M:COG3637	K16079	hypothetical protein
IZ6_02139		M:ENOG4111JAA	K16079	hypothetical protein
IZ6_02185				hypothetical protein
IZ6_02189		E:COG0347	K04752	Nitrogen regulatory protein P-II	In nitrogen-limiting conditions, when the ratio of Gln to 2-ketoglutarate decreases, P-II is uridylylated to P-II-UMP. P- II-UMP allows the deadenylation of glutamine synthetase (GS), thus activating the enzyme. Conversely, in nitrogen excess P-II is deuridylated and promotes the adenylation of GS. P-II indirectly controls the transcription of the GS gene (glnA). P-II prevents NR-II-catalyzed con…	224911.5.peg.624	Nitrogen Metabolism Ammonia_assimilation Nitrogen regulatory protein P-II
IZ6_02198				hypothetical protein
IZ6_02199				hypothetical protein
IZ6_02200				hypothetical protein
IZ6_02212	phnO	S:ENOG41126MD	K09994	hypothetical protein	KEGG: eec:EcWSU1_00316 aminoalkylphosphonate N-acetyltransferase; Transferring groups other than amino-acyl groups
IZ6_02214		K:COG1802	K22293	Probable D-xylose utilization operon transcriptional repressor	Transcriptional regulator involved in the regulation of the entire oxidative D-xylose degradation pathway via repression of the corresponding genes; Contains 1 HTH gntR-type DNA-binding domain.	460265.11.peg.3899	Carbohydrates Organic acids Malonate_decarboxylase Malonate transporter, MadM subunit
IZ6_02230		S:ENOG4111G79		hypothetical protein
IZ6_02231		V:COG1132	K06147	hypothetical protein		378806.7.peg.278	Cell Wall and Capsule Gram-Negative cell wall components KDO2-Lipid_A_biosynthesis Lipid A export ATP-binding/permease protein MsbA (EC 3.6.3.25)
IZ6_02233		S:ENOG410YJ7A	K11275	Histone H1	Histones H1 are necessary for the condensation of nucleosome chains into higher-order structures. Belongs to the histone H1/H5 family; Contains 1 H15 (linker histone H1/H5 globular) domain.	314285.4.peg.1926	Membrane Transport Ton_and_Tol_transport_systems TolA protein
IZ6_02234		S:ENOG410ZN26	K11275	Histone H1	Histones H1 are necessary for the condensation of nucleosome chains into higher-order structures. Belongs to the histone H1/H5 family; Contains 1 H15 (linker histone H1/H5 globular) domain.	526999.3.peg.375	Respiration Electron donating reactions Respiratory_Complex_I NADH-ubiquinone oxidoreductase chain C (EC 1.6.5.3)
IZ6_02239		S:ENOG41127D8		hypothetical protein
IZ6_02246	DPM1	M:COG0463	K00721	Dolichyl-phosphate beta-D-mannosyltransferase	Hexosyltransferase involved in N-glycan biosynthetic pathway that takes place under low-salt conditions (1.75 M instead of 3.4 M). Participates in the formation of the tetrasaccharide present at 'Asn-532' of S-layer glycoprotein Csg, consisting of a sulfated hexose, 2 hexoses and rhamnose. Together with Agl5, mediates the addition of sugars 1 and 2 to dolichol phosphate in the tetrasaccharide; Be…
IZ6_02248				hypothetical protein
IZ6_02249		M:ENOG410YW14		hypothetical protein		467705.8.peg.979	Protein Metabolism Protein processing and modification N-linked_Glycosylation_in_Bacteria Glycosyltransferase PglI (EC 2.4.1.-)
IZ6_02250		S:ENOG410YNZN		hypothetical protein
IZ6_02251		I:COG0671		hypothetical protein
IZ6_02255				hypothetical protein
IZ6_02259				hypothetical protein
IZ6_02260		S:ENOG410Y6QQ	K07474	hypothetical protein
IZ6_02261		L:COG2827	K07461	UPF0213 protein	Belongs to the UPF0213 family; Contains 1 GIY-YIG domain.
IZ6_02262	serA,PHGDH	S:ENOG410XZRP	K00058	Phosphoglycerate dehydrogenase	KEGG: bur:Bcep18194_B0965 D-3-phosphoglycerate dehydrogenase / 2-oxoglutarate reductase	269483.5.peg.5701	Amino Acids and Derivatives Alanine, serine, and glycine Glycine_and_Serine_Utilization D-3-phosphoglycerate dehydrogenase (EC 1.1.1.95)
IZ6_02287				hypothetical protein
IZ6_02290		S:ENOG410Z9S0		hypothetical protein
IZ6_02291				hypothetical protein
IZ6_02296		S:ENOG410XNRY	K03406	Probable chemoreceptor	Chemotactic-signal transducers respond to changes in the concentration of attractants and repellents in the environment, transduce a signal from the outside to the inside of the cell, and facilitate sensory adaptation through the variation of the level of methylation. Attractants increase the level of methylation while repellents decrease the level of methylation (By similarity); Contains 2 HAMP …	287752.3.peg.366	Motility and Chemotaxis Bacterial_Chemotaxis Methyl-accepting chemotaxis protein I (serine chemoreceptor protein)
IZ6_02297				hypothetical protein
IZ6_02299	mucR	T:ENOG410ZV9I	K21023	Diguanylate cyclase	Heme-based oxygen sensor protein displaying phosphodiesterase (PDE) activity toward c-di-GMP in response to oxygen availability. Involved in the modulation of intracellular c-di-GMP levels, in association with DosC which catalyzes the biosynthesis of c-di-GMP (diguanylate cyclase activity). Cyclic- di-GMP is a second messenger which controls cell surface- associated traits in bacteria. Has very p…	397945.6.peg.3809	Stress Response Bacterial_hemoglobins diguanylate cyclase/phosphodiesterase (GGDEF & EAL domains) with PAS/PAC sensor(s)
IZ6_02300				hypothetical protein
IZ6_02302		S:ENOG410ZICZ		hypothetical protein
IZ6_02309	ubiG	S:ENOG410XQGX	K00568	2-polyprenyl-6-hydroxyphenol methylase	KEGG: sgi:SGRAN_1548 2-polyprenyl-6-hydroxyphenyl methylase / 3-demethylubiquinone-9 3-methyltransferase
IZ6_02314		S:COG3739		uncharacterized protein
IZ6_02334	gmr	T:ENOG410XNMH	K14051	Cyclic-guanylate-specific phosphodiesterase	Contains 1 EAL domain; Contains 1 GAF domain; Contains 1 GGDEF domain.; KEGG: rah:Rahaq_0530 c-di-GMP phosphodiesterase Gmr	314280.5.peg.1084	Clustering-based subsystems Chemotaxis, response regulators CBSS-323850.3.peg.3142 diguanylate cyclase (GGDEF domain) with PAS/PAC sensor
IZ6_02336				hypothetical protein
IZ6_02350				hypothetical protein
IZ6_02365				hypothetical protein
IZ6_02368				hypothetical protein
IZ6_02370				hypothetical protein
IZ6_02380		S:COG3832		hypothetical protein
IZ6_02381		S:COG3832		hypothetical protein
IZ6_02399				hypothetical protein
IZ6_02400		S:COG4095	K15383	Sugar transporter SemiSWEET	Mediates sucrose transmembrane transport down a concentration gradient; Contains 1 PQ-loop domain.
IZ6_02421				hypothetical protein
IZ6_02474				hypothetical protein
IZ6_02475		S:ENOG410Y0NI		hypothetical protein
IZ6_02477				hypothetical protein
IZ6_02478		S:ENOG4111VEF		hypothetical protein
IZ6_02480				hypothetical protein
IZ6_02481				hypothetical protein
IZ6_02482				hypothetical protein
IZ6_02483				hypothetical protein
IZ6_02484				hypothetical protein
IZ6_02485				hypothetical protein
IZ6_02486				hypothetical protein
IZ6_02487				hypothetical protein
IZ6_02488				hypothetical protein
IZ6_02489				hypothetical protein
IZ6_02490				hypothetical protein
IZ6_02491		S:COG3750		UPF0335 protein	Belongs to the UPF0335 family.	419610.8.peg.2532	Clustering-based subsystems Pyruvate kinase associated cluster CBSS-288000.5.peg.1793 UPF0335 protein R02793
IZ6_02492				hypothetical protein
IZ6_02493	polA	L:COG0258|L:COG0749	K02335	DNA-directed DNA polymerase	In addition to polymerase activity, this DNA polymerase 5' to 3' exonuclease activity; Belongs to the DNA polymerase type-A family; Contains 1 5'-3' exonuclease domain.; KEGG: smf:Smon_1103 DNA polymerase I	344747.3.peg.4242	DNA Metabolism DNA repair DNA_Repair_Base_Excision DNA polymerase I (EC 2.7.7.7)
IZ6_02494				hypothetical protein
IZ6_02495				hypothetical protein
IZ6_02496	polA	L:COG0258|L:COG0749	K02335	DNA-directed DNA polymerase	KEGG: maqu:Maq22A_3p50540 DNA polymerase I	93059.3.peg.1848	DNA Metabolism DNA repair DNA_Repair_Base_Excision DNA polymerase I (EC 2.7.7.7)
IZ6_02497	LIG1		K10747	DNA ligase (ATP)	KEGG: maqu:Maq22A_3p50560 DNA ligase 1
IZ6_02498		S:ENOG410Y2G3		hypothetical protein
IZ6_02499		S:ENOG4111Z1D		hypothetical protein
IZ6_02500				hypothetical protein
IZ6_02501				hypothetical protein		197221.4.peg.1214	Cofactors, Vitamins, Prosthetic Groups, Pigments Folate and pterines Folate_Biosynthesis Thymidylate synthase thyX (EC 2.1.1.-)
IZ6_02502				hypothetical protein
IZ6_02503				hypothetical protein
IZ6_02504				hypothetical protein
IZ6_02505				hypothetical protein
IZ6_02506				hypothetical protein
IZ6_02507				hypothetical protein
IZ6_02508		L:COG0419	K03546	hypothetical protein
IZ6_02509				hypothetical protein
IZ6_02511				hypothetical protein
IZ6_02512		S:COG1694		hypothetical protein
IZ6_02513	nrdB,nrdF	F:COG0208|F:COG0209	K00526	Ribonucleoside-diphosphate reductase	KEGG: psy:PCNPT3_12360 ribonucleoside-diphosphate reductase beta chain	314282.5.peg.2493	Nucleosides and Nucleotides Ribonucleotide_reduction Ribonucleotide reductase of class Ia (aerobic), beta subunit (EC 1.17.4.1)
IZ6_02514	nrdA,nrdE	F:COG0209	K00525	Ribonucleoside-diphosphate reductase	Ribonucleoside-diphosphate reductase holoenzyme provides the precursors necessary for viral DNA synthesis. Allows virus growth in non-dividing cells. Catalyzes the biosynthesis of deoxyribonucleotides from the corresponding ribonucleotides (By similarity); Belongs to the ribonucleoside diphosphate reductase large chain family.; KEGG: phn:PAEH1_00955 ribonucleoside-diphosphate reductase alpha chain	498848.5.peg.2159	Nucleosides and Nucleotides Ribonucleotide_reduction Ribonucleotide reductase of class Ia (aerobic), alpha subunit (EC 1.17.4.1)
IZ6_02515				hypothetical protein
IZ6_02517		T:COG1702	K06217	Protein	Belongs to the PhoH family.	565050.3.peg.53	Clustering-based subsystems CBSS-56780.10.peg.1536 Phosphate starvation-inducible ATPase PhoH with RNA binding motif
IZ6_02518				hypothetical protein
IZ6_02519				hypothetical protein
IZ6_02520		S:ENOG4111JG1		hypothetical protein
IZ6_02521				hypothetical protein
IZ6_02522				hypothetical protein
IZ6_02523				hypothetical protein
IZ6_02524				hypothetical protein
IZ6_02525				hypothetical protein
IZ6_02526				hypothetical protein
IZ6_02527				hypothetical protein
IZ6_02528		S:ENOG410ZXN8		hypothetical protein
IZ6_02529				hypothetical protein
IZ6_02530				hypothetical protein
IZ6_02531				hypothetical protein
IZ6_02532				hypothetical protein
IZ6_02533				hypothetical protein
IZ6_02534		S:COG4733		Tip attachment protein	Attaches the virion to the host receptor LamB, inducing viral DNA ejection. During tail assembly, initiates distal tail tip assembly by interacting with gpI, gpL and gpK. During virus entry to host cell, binds strongly to host LamB in a irreversible attachment. The binding induces structural changes in the tail leading to viral DNA injection through LamB trimeric pore; Contains 2 fibronectin type…	716541.4.peg.1923	Phages, Prophages, Transposable elements, Plasmids Phages, Prophages Phage_tail_fiber_proteins Phage tail fiber protein
IZ6_02535				hypothetical protein
IZ6_02536		S:COG4723		hypothetical protein		423368.8.peg.1197	Phages, Prophages, Transposable elements, Plasmids Phages, Prophages Phage_tail_proteins_2 Phage tail assembly protein I
IZ6_02537				hypothetical protein
IZ6_02538		M:COG0791|S:COG1310		Tail tip assembly protein K	Plays a role in tail tip complex assembly. The tail tip complex is assembled successively with three tail tip proteins J, one tail tip protein I, one tail tip protein L and one tail tip protein K. The tail tip complex interacts with tail measure protein to initiate tail tube assembly. The formation of the tail tip complex is completed by the addition of tail tip protein M, which is followed by ta…	374928.4.peg.1791	Phages, Prophages, Transposable elements, Plasmids Phages, Prophages Phage_tail_proteins_2 Phage tail assembly protein
IZ6_02539				hypothetical protein
IZ6_02540				hypothetical protein
IZ6_02541				hypothetical protein
IZ6_02542		S:COG5283		hypothetical protein		290402.41.peg.1703	Phages, Prophages, Transposable elements, Plasmids Phages, Prophages Phage_tail_proteins_2 Phage tail length tape-measure protein
IZ6_02543				hypothetical protein
IZ6_02544				hypothetical protein
IZ6_02545				hypothetical protein
IZ6_02546				hypothetical protein
IZ6_02547				hypothetical protein
IZ6_02548				hypothetical protein
IZ6_02549				hypothetical protein
IZ6_02550				hypothetical protein
IZ6_02551				hypothetical protein
IZ6_02552				hypothetical protein
IZ6_02553				hypothetical protein
IZ6_02554				hypothetical protein
IZ6_02555				hypothetical protein
IZ6_02556				hypothetical protein
IZ6_02557		S:ENOG411215F		hypothetical protein
IZ6_02558				hypothetical protein
IZ6_02559		S:COG4643|S:COG3378	K06919	hypothetical protein
IZ6_02560				hypothetical protein
IZ6_02561				hypothetical protein
IZ6_02562				hypothetical protein
IZ6_02563				hypothetical protein
IZ6_02564				hypothetical protein
IZ6_02565				hypothetical protein
IZ6_02566				hypothetical protein
IZ6_02567				hypothetical protein
IZ6_02568				hypothetical protein
IZ6_02569				hypothetical protein
IZ6_02570				hypothetical protein
IZ6_02571				hypothetical protein
IZ6_02572				hypothetical protein
IZ6_02574				hypothetical protein
IZ6_02575				hypothetical protein
IZ6_02576				hypothetical protein
IZ6_02577				hypothetical protein
IZ6_02579				hypothetical protein
IZ6_02580				hypothetical protein
IZ6_02582		S:ENOG410Z50B		hypothetical protein
IZ6_02583				hypothetical protein
IZ6_02584				hypothetical protein
IZ6_02585	pepT		K01258	Tripeptide aminopeptidase	KEGG: rti:DC20_02795 tripeptide aminopeptidase
IZ6_02586				hypothetical protein
IZ6_02587		S:ENOG4111QTC		hypothetical protein
IZ6_02588				hypothetical protein
IZ6_02589				hypothetical protein
IZ6_02590				hypothetical protein
IZ6_02591				hypothetical protein
IZ6_02592				hypothetical protein
IZ6_02594				hypothetical protein
IZ6_02595		S:ENOG410Y6PC		hypothetical protein
IZ6_02596				hypothetical protein
IZ6_02597				hypothetical protein
IZ6_02598				hypothetical protein
IZ6_02601				hypothetical protein
IZ6_02602				hypothetical protein
IZ6_02603				hypothetical protein
IZ6_02604				hypothetical protein
IZ6_02605				hypothetical protein
IZ6_02606				hypothetical protein
IZ6_02636		C:COG1526	K02379	Protein FdhD like protein	Necessary for formate dehydrogenase activity; Belongs to the FdhD family.	314232.3.peg.776	Respiration Formate_hydrogenase Formate dehydrogenase chain D (EC 1.2.1.2)
IZ6_02638		S:COG3832		hypothetical protein
IZ6_02650				hypothetical protein
IZ6_02681		S:ENOG410YH5D	K22736	hypothetical protein
IZ6_02682		P:COG0387	K07300	Ca(2+)/H(+) antiporter	Ca(+)/H(+) antiporter that extrudes calcium in exchange for external protons. Plays an important role in salt tolerance. Does not transport sodium or lithium; Belongs to the sodium/potassium/calcium exchanger family. Cation/proton exchanger (CAX) (TC 2.A.19.2) subfamily.
IZ6_02683		S:ENOG4111FGM		hypothetical protein
IZ6_02685	XYLT	S:ENOG410XQ7M	K00771	Protein xylosyltransferase	KEGG: elb:VO54_03724 protein xylosyltransferase
IZ6_02691		M:COG3307		hypothetical protein
IZ6_02692				hypothetical protein
IZ6_02694				hypothetical protein
IZ6_02704				hypothetical protein
IZ6_02706		S:COG3672		hypothetical protein
IZ6_02709				hypothetical protein
IZ6_02710				hypothetical protein
IZ6_02713				hypothetical protein
IZ6_02715				hypothetical protein
IZ6_02719		S:ENOG411284W	K09165	hypothetical protein
IZ6_02720		S:ENOG4111RJJ		hypothetical protein
IZ6_02721				hypothetical protein
IZ6_02725		P:COG0168	K03498	Trk system potassium uptake protein TrkI	Medium-affinity potassium transport system. Probably interacts with Trk system potassium uptake protein TrkA. Main K(+) transporter in osmotically adapted cells; Belongs to the TrkH potassium transport family.	342108.9.peg.4084	Potassium metabolism Potassium_homeostasis Potassium uptake protein TrkH
IZ6_02732		S:ENOG4111R4C		hypothetical protein
IZ6_02755		K:COG0202		hypothetical protein		314253.3.peg.2682	RNA Metabolism Transcription RNA_polymerase_bacterial DNA-directed RNA polymerase alpha subunit domain
IZ6_02774				hypothetical protein
IZ6_02775				hypothetical protein
IZ6_02776				hypothetical protein
IZ6_02778	ICMT,STE14	O:COG2020	K00587	Protein-S-isoprenylcysteine O-methyltransferase	Component of the CZC cation-efflux system that confers resistance to cobalt, zinc and cadmium. To A.xylosoxydans NccN.; KEGG: aof:109840424 protein-S-isoprenylcysteine O-methyltransferase
IZ6_02788				hypothetical protein
IZ6_02790				hypothetical protein
IZ6_02821		S:COG0840	K03406	Methyl-accepting chemotaxis protein	Chemotactic-signal transducers respond to changes in the concentration of attractants and repellents in the environment, transduce a signal from the outside to the inside of the cell, and facilitate sensory adaptation through the variation of the level of methylation; Contains 1 HAMP domain; Contains 1 methyl-accepting transducer domain.	316055.16.peg.4337	Motility and Chemotaxis Bacterial_Chemotaxis Aerotaxis sensor receptor protein
IZ6_02826				hypothetical protein
IZ6_02834				hypothetical protein
IZ6_02849				hypothetical protein
IZ6_02850				hypothetical protein
IZ6_02884		S:ENOG410Z40J		hypothetical protein
IZ6_02885				hypothetical protein
IZ6_02893		S:ENOG41129S8		hypothetical protein
IZ6_02908	hmp,YHB1	C:COG0543	K05916	Nitric oxide dioxygenase	Involved in oxygen transport in the brain (By similarity). Hexacoordinate globin, displaying competitive binding of oxygen or the distal His residue to the iron atom. Capable of penetrating cell membranes; Belongs to the globin family.; KEGG: afe:Lferr_0985 nitric oxide dioxygenase	479432.6.peg.3955	Stress Response Oxidative stress Glutaredoxins Flavohemoprotein (Hemoglobin-like protein) (Flavohemoglobin) (Nitric oxide dioxygenase) (EC 1.14.12.17)
IZ6_02913		E:COG0834	K10001	Glutamate/aspartate periplasmic-binding protein	Part of the binding-protein-dependent transport system for glutamate and aspartate. Binds to both aspartate and glutamate. Belongs to the bacterial solute-binding protein 3 family.	391038.7.peg.6771	Amino Acids and Derivatives Arginine; urea cycle, polyamines Polyamine_Metabolism Putrescine/proton symporter, putrescine/ornithine antiporter PotE
IZ6_02916	tauB	E:COG1126	K10831	Taurine-transporting ATPase	Part of the ABC transporter complex PotABCD involved in spermidine/putrescine import. Responsible for energy coupling to the transport system; Belongs to the ABC transporter superfamily. Spermidine/putrescine importer (TC 3.A.1.11.1) family; Contains 1 ABC transporter domain.; KEGG: cfd:CFNIH1_11910 taurine transport system ATP-binding protein	312309.3.peg.3405	Iron acquisition and metabolism Hemin_transport_system ABC-type hemin transport system, ATPase component
IZ6_02923				hypothetical protein
IZ6_02928				hypothetical protein
IZ6_02930		T:ENOG410XNMH	K01768	Adenylate cyclase	Cyclic-di-GMP is a second messenger which controls cell surface-associated traits in bacteria. Contains 1 GGDEF domain.; KEGG: sulz:C1J03_09950 adenylate cyclase	666681.3.peg.2216	Stress Response Bacterial_hemoglobins diguanylate cyclase/phosphodiesterase (GGDEF & EAL domains) with PAS/PAC sensor(s)
IZ6_02931		O:COG0606	K07391	Competence protein ComM	Induced during competence development. Not needed for DNA uptake. May be involved in a recombination step. Belongs to the Mg-chelatase subunits D/I family. ComM subfamily.	311403.8.peg.2883	Phages, Prophages, Transposable elements, Plasmids Transposable elements CBSS-203122.12.peg.188 ComM-related protein
IZ6_02932				hypothetical protein
IZ6_02934		S:ENOG410XUTB		hypothetical protein
IZ6_02935		S:ENOG4111NXI		hypothetical protein
IZ6_02936		S:ENOG4111SBB		hypothetical protein
IZ6_02937		S:ENOG4111PPI		hypothetical protein
IZ6_02938		L:COG1961	K07391	uncharacterized protein	Contains 1 recombinase DNA-binding domain; Contains 1 resolvase/invertase-type recombinase catalytic domain.	404380.4.peg.3587	Cell Division and Cell Cycle Two_cell_division_clusters_relating_to_chromosome_partitioning Chromosome partition protein smc
IZ6_02939				hypothetical protein
IZ6_02940				hypothetical protein
IZ6_02948			K09914	hypothetical protein
IZ6_02950		S:ENOG41122YR		hypothetical protein
IZ6_02959		S:COG3685	K07217	Protein YciF
IZ6_02962	pepM	G:COG2513	K01841	Phosphoenolpyruvate mutase	Involved in the catabolism of short chain fatty acids (SCFA) via the 2-methylcitrate cycle I (propionate degradation route). Catalyzes the thermodynamically favored C-C bond cleavage of (2R,3S)-2-methylisocitrate to yield pyruvate and succinate via an alpha-carboxy-carbanion intermediate; Belongs to the isocitrate lyase/PEP mutase superfamily. Methylisocitrate lyase family.; KEGG: sgs:AVL59_02540…	703612.3.peg.2706	Phosphorus Metabolism Phosphoenolpyruvate_phosphomutase Phosphoenolpyruvate phosphomutase (EC 5.4.2.9)
IZ6_02964	prpD	S:COG2079	K01720	2-methylcitrate dehydratase	Involved in the production of itaconic acid, a soluble unsaturated dicarboxylic acid mainly produced from sugars; Belongs to the PrpD family.; KEGG: nio:NITINOP_0936 2-methylcitrate dehydratase	273075.1.peg.1204	Carbohydrates Organic acids Propionate-CoA_to_Succinate_Module 2-methylcitrate dehydratase (EC 4.2.1.79)
IZ6_02965		S:ENOG410Y882		hypothetical protein		443152.3.peg.1602	Clustering-based subsystems Tricarboxylate transporter CBSS-49338.1.peg.459 Putative tricarboxylic transport TctC
IZ6_02966		S:COG3333	K07793	Uncharacterized 52.8 kDa protein in TAR-I ttuC' 3'region		349101.6.peg.3841	Clustering-based subsystems Tricarboxylate transporter CBSS-49338.1.peg.459 Tricarboxylate transport membrane protein TctA
IZ6_02967		K:COG1802	K22293	Uncharacterized HTH-type transcriptional regulator in the TAR-I ttuE-ttuC' intergenic region	Contains 1 HTH gntR-type DNA-binding domain.	398580.10.peg.3458	Amino Acids and Derivatives Proline and 4-hydroxyproline Proline,_4-hydroxyproline_uptake_and_utilization Predicted regulator PutR for proline utilization, GntR family
IZ6_02968		S:COG3180	K07120	uncharacterized protein	Belongs to the AbrB family.
IZ6_02969		K:COG1802	K11475	HTH-type transcriptional repressor RspR	Repressor of the rspAB operon. Acts by binding directly to the upstream region of rspA; Contains 1 HTH gntR-type DNA-binding domain.	314262.3.peg.778	Cofactors, Vitamins, Prosthetic Groups, Pigments Biotin Biotin_biosynthesis predicted biotin regulatory protein BioR (GntR family)
IZ6_02970	xsc	E:COG0028	K03852	Sulfoacetaldehyde acetyltransferase	Belongs to the TPP enzyme family.; KEGG: ccup:BKK81_25475 sulfoacetaldehyde acetyltransferase	314254.5.peg.2486	Amino Acids and Derivatives Branched-chain amino acids Branched-Chain_Amino_Acid_Biosynthesis Acetolactate synthase large subunit (EC 2.2.1.6)
IZ6_02972				hypothetical protein
IZ6_02974		T:COG2202		hypothetical protein
IZ6_02981		S:ENOG410ZI36		hypothetical protein
IZ6_02982		S:ENOG410ZY4W		hypothetical protein
IZ6_02984	GAUT12S	M:COG1442	K20867	hypothetical protein	KEGG: mcha:111018081 galacturonosyltransferase 12/13/14/15; Hexosyltransferases	272843.6.peg.1150	Cell Wall and Capsule Gram-Negative cell wall components LOS_core_oligosaccharide_biosynthesis UDP-galactose:(galactosyl) LPS alpha1,2-galactosyltransferase WaaW (EC 2.4.1.-)
IZ6_02985	waaV	M:COG0463	K12983	Uncharacterized glycosyltransferase YfnE	Belongs to the glycosyltransferase 2 family.; KEGG: cro:ROD_23221 UDP-glucose:(glucosyl)LPS beta-1,3-glucosyltransferase; Hexosyltransferases	194439.1.peg.360	Cell Wall and Capsule Gram-Negative cell wall components Lipid_A-Ara4N_pathway_(_Polymyxin_resistance_) Polymyxin resistance protein ArnC, glycosyl transferase (EC 2.4.-.-)
IZ6_02986		S:ENOG4111WI3		hypothetical protein
IZ6_03008		S:COG3180	K07120	hypothetical protein
IZ6_03009		K:COG1802	K22293	hypothetical protein		501479.3.peg.5089	Amino Acids and Derivatives Proline and 4-hydroxyproline Proline,_4-hydroxyproline_uptake_and_utilization Predicted regulator PutR for proline utilization, GntR family
IZ6_03010	otnI	G:COG3622	K22131	2-dehydrotetronate isomerase	Catalyzes the reversible isomerization between hydroxypyruvate and 2-hydroxy-3-oxopropanoate (also termed tartronate semialdehyde); Belongs to the hyi family.; KEGG: shz:shn_26820 2-dehydrotetronate isomerase	639283.3.peg.1940	Carbohydrates Organic acids Glycerate_metabolism Hydroxypyruvate isomerase (EC 5.3.1.22)
IZ6_03014	cheA	T:COG0643	K03407	Histidine kinase	Involved in the transmission of sensory signals from the chemoreceptors to the flagellar motors. CheA is autophosphorylate; it can transfer its phosphate group to either CheB or CheY (By similarity); Contains 1 cheW-like domain; Contains 1 histidine kinase domain; Contains 1 HPt domain.; KEGG: cvc:BKX93_11910 two-component system, chemotaxis family, sensor kinase CheA	404589.4.peg.2045	Motility and Chemotaxis Bacterial_Chemotaxis Signal transduction histidine kinase CheA (EC 2.7.3.-)
IZ6_03015		T:ENOG410XNMH	K03406	Transducer protein Htr8	Potentially involved in chemo- or phototactic signal transduction; Contains 1 HAMP domain; Contains 1 methyl-accepting transducer domain.	316056.14.peg.4570	Regulation and Cell signaling Orphan_regulatory_proteins Two-component oxygen-sensor histidine kinase FixL
IZ6_03016		S:ENOG410Y1R1	K03408	hypothetical protein
IZ6_03017	cheR	T:COG2201|NT:COG1352	K00575	Protein-glutamate O-methyltransferase	Methylation of the membrane-bound methyl-accepting chemotaxis proteins (MCP) to form gamma-glutamyl methyl ester residues in MCP; Contains 1 cheR-type methyltransferase domain.; KEGG: afs:AFR_25670 chemotaxis protein methyltransferase CheR	398767.5.peg.535	Motility and Chemotaxis Bacterial_Chemotaxis Chemotaxis protein methyltransferase CheR (EC 2.1.1.80)
IZ6_03018		NT:COG0835	K13488	hypothetical protein		455488.3.peg.2959	Motility and Chemotaxis Bacterial_Chemotaxis Positive regulator of CheA protein activity (CheW)
IZ6_03020		S:ENOG41125TR	K03530	hypothetical protein		204669.11.peg.89	DNA Metabolism DNA_structural_proteins,_bacterial DNA-binding protein HU-alpha
IZ6_03024		S:COG1380	K06518	hypothetical protein		367737.4.peg.175	Regulation and Cell signaling Programmed Cell Death and Toxin-antitoxin Systems Murein_hydrolase_regulation_and_cell_death Antiholin-like protein LrgA
IZ6_03041				hypothetical protein
IZ6_03052		G:ENOG410XQE0		hypothetical protein		498211.3.peg.1011	Clustering-based subsystems Clustering-based subsystems CBSS-292415.3.peg.2341 Major facilitator superfamily (MFS) transporter
IZ6_03061				hypothetical protein
IZ6_03079	wbbL	M:COG1216	K16870	N-acetylglucosaminyl-diphospho-decaprenol L-rhamnosyltransferase	KEGG: nfr:ERS450000_01716 N-acetylglucosaminyl-diphospho-decaprenol L-rhamnosyltransferase	402881.8.peg.3452	Cell Wall and Capsule Capsular and extracellular polysacchrides dTDP-rhamnose_synthesis dTDP-Rha:A-D-GlcNAc-diphosphoryl polyprenol, A-3-L-rhamnosyl transferase WbbL
IZ6_03097	yedL	S:ENOG4111PVH	K03829	Uncharacterized N-acetyltransferase YedL	Belongs to the acetyltransferase family; Contains 1 N-acetyltransferase domain.; KEGG: lgu:LG3211_0190 putative acetyltransferase; Transferring groups other than amino-acyl groups
IZ6_03110				hypothetical protein
IZ6_03128	fixL	T:ENOG410XNMH	K14986	Histidine kinase	FixJ, when activated by FixL, induces the expression of both nifA, required for activation of classical nif and fix genes, and fixK, required for FixN activation. Contains 1 HTH luxR-type DNA-binding domain; Contains 1 response regulatory domain.; KEGG: bvr:BVIR_548 two-component system, LuxR family, sensor kinase FixL	384765.3.peg.1740	Regulation and Cell signaling Orphan_regulatory_proteins Two-component oxygen-sensor histidine kinase FixL
IZ6_03131		T:ENOG410XNMH	K02658	Protein PilH	May be a part of a signal-transduction system that regulates twitching motility by controlling pilus function (extension and retraction). Contains 1 response regulatory domain.	448385.16.peg.4374	Regulation and Cell signaling cAMP_signaling_in_bacteria Adenylate cyclase (EC 4.6.1.1)
IZ6_03132				hypothetical protein
IZ6_03133		T:COG0745	K07714	Response regulator ArlR	Member of the two-component regulatory system ArlS/ArlR; Contains 1 OmpR/PhoB-type DNA-binding domain; Contains 1 response regulatory domain.	511693.5.peg.2255	Regulation and Cell signaling Orphan_regulatory_proteins Acetoacetate metabolism regulatory protein AtoC
IZ6_03136		S:ENOG4111HIV		hypothetical protein
IZ6_03137	rgpE	M:COG0463	K12998	uncharacterized protein	KEGG: stb:SGPB_1296 glucosyltransferase; Hexosyltransferases	380703.5.peg.3948	Protein Metabolism Protein processing and modification N-linked_Glycosylation_in_Bacteria Glycosyltransferase PglI (EC 2.4.1.-)
IZ6_03139		M:COG0463		hypothetical protein		56780.15.peg.457	Cell Wall and Capsule Capsular and extracellular polysacchrides Rhamnose_containing_glycans Alpha-L-Rha alpha-1,3-L-rhamnosyltransferase (EC 2.4.1.-)
IZ6_03141	fdtA	S:ENOG4111PAN	K20679	TDP-4-oxo-6-deoxy-alpha-D-glucose-3,4-oxoisomerase (dTDP-3-dehydro-6-deoxy-alpha-D-galactopyranose-forming)	Mediates the isomerization of dTDP-6-deoxy-D-xylohex-4- ulose into dTDP-6-deoxy-D-xylohex-3-ulose in the biosynthesis of dTDP-3-acetamido-3,6-dideoxy-alpha-D-galactose, a glycan chain of the S-layer.; KEGG: ag:AAS55720 TDP-4-oxo-6-deoxy-alpha-D-glucose-3,4-oxoisomerase	234267.9.peg.2234	Amino Acids and Derivatives Lysine, threonine, methionine, and cysteine Lysine_Biosynthesis_DAP_Pathway 2,3,4,5-tetrahydropyridine-2,6-dicarboxylate N-acetyltransferase (EC 2.3.1.89)
IZ6_03142		S:ENOG411215V		hypothetical protein
IZ6_03144		S:ENOG4112C5A		hypothetical protein
IZ6_03148				hypothetical protein
IZ6_03155				hypothetical protein
IZ6_03193		K:ENOG410XQES	K03466	Elastin	Major structural protein of tissues such as aorta and nuchal ligament, which must expand rapidly and recover completely. Molecular determinant of the late arterial morphogenesis, stabilizing arterial structure by regulating proliferation and organization of vascular smooth muscle; Belongs to the elastin family.	85643.4.peg.324	Cell Division and Cell Cycle Two_cell_division_clusters_relating_to_chromosome_partitioning Signal recognition particle, subunit Ffh SRP54 (TC 3.A.5.1.1)
