# Supplementary material for: Cell Plasticity and Genomic Structure of a Novel Filterable Rhizobiales Bacterium that Belongs to a Widely Distributed Lineage
Source: Microorganisms. 2020 Sep 7;8(9):1373. doi: 10.3390/microorganisms8091373 (PMC7564735; doi:10.3390/microorganisms8091373)
Supplement: Supplementary file 1 [file microorganisms-08-01373-s001.zip › SupplementaryFiles.v2/TableS3.xlsx]

## Sheet: S3
Table S3: Number of genes per COG subcategory in the Rhizobiales strain IZ6 genome. The COG data were compared with those of four related strains (Flaviflagellibacter deserti CPCC101076, Hansschlegelia zhihuaiae S113T, Methylosinus trichosporium OB3bT, and Pleomorphomonas diazotrophica R5-392T).
COG subcategory	IZ6		F. deserti		H. zhihuaiae		M. trichosporium		P. diazotrophica
	No. of genes	% of total	No. of genes	% of total	No. of genes	% of total	No. of genes	% of total	No. of genes	% of total
D: Cell cycle control, cell division, chromosome partitioning	22	0.698413	20	0.547645	28	0.645756	43	0.914116	19	0.452273
M: Cell wall/membrane/envelope biogenesis	171	5.42857	178	4.87404	192	4.42804	266	5.65476	164	3.90383
N: Cell motility	36	1.14286	58	1.58817	35	0.807196	42	0.892857	73	1.73768
O: Posttranslational modification, protein turnover, chaperones	129	4.09524	139	3.80613	151	3.48247	162	3.44388	148	3.52297
T: Signal transduction mechanisms	148	4.69841	162	4.43593	168	3.87454	201	4.27296	170	4.04666
U: Intracellular trafficking, secretion, and vesicular transport	44	1.39683	49	1.34173	62	1.42989	105	2.23214	51	1.214
V: Defense mechanisms	35	1.11111	48	1.31435	47	1.08395	51	1.08418	62	1.47584
W: Extracellular structures	0	0	0	0	0	0	0	0	0	0
Y: Nuclear structure	0	0	0	0	0	0	0	0	0	0
Z: Cytoskeleton	0	0	1	0.0273823	1	0.0230627	8	0.170068	0	0
A: RNA processing and modification	0	0	0	0	1	0.0230627	1	0.0212585	1	0.0238039
B: Chromatin structure and dynamics	3	0.0952381	2	0.0547645	1	0.0230627	3	0.0637755	2	0.0476077
J: Translation, ribosomal structure and biogenesis	158	5.01587	157	4.29901	165	3.80535	154	3.27381	175	4.16567
K: Transcription	129	4.09524	204	5.58598	203	4.68173	205	4.35799	372	8.85503
L: Replication, recombination and repair	103	3.26984	110	3.01205	163	3.75923	322	6.84524	120	2.85646
C: Energy production and conversion	152	4.8254	194	5.31216	248	5.71956	250	5.31463	217	5.16544
E: Amino acid transport and metabolism	225	7.14286	277	7.58488	271	6.25	186	3.95408	324	7.71245
F: Nucleotide transport and metabolism	59	1.87302	66	1.80723	58	1.33764	54	1.14796	86	2.04713
G: Carbohydrate transport and metabolism	107	3.39683	163	4.46331	143	3.29797	89	1.89201	356	8.47417
H: Coenzyme transport and metabolism	84	2.66667	87	2.38226	123	2.83672	109	2.31718	104	2.4756
I: Lipid transport and metabolism	64	2.03175	75	2.05367	116	2.67528	111	2.35969	63	1.49964
P: Inorganic ion transport and metabolism	160	5.07937	229	6.27054	221	5.09686	248	5.27211	278	6.61747
Q: Secondary metabolites biosynthesis, transport and catabolism	36	1.14286	65	1.77985	107	2.46771	75	1.59439	45	1.07117
R: General function prediction only	0	0	0	0	0	0	0	0	0	0
S: Function unknown	881	27.9683	1058	28.9704	1309	30.1891	1551	32.9719	1188	28.279
Not matched to COG subcategory	404	12.8254	310	8.4885	523	12.0618	468	9.94898	183	4.35611
Sum	3150	100	3652	100	4336	100	4704	100	4201	100
